# Supplementary material for: Fructose activates a stress response shared by methylglyoxal and hydrogen peroxide in Streptococcus mutans
Source: mBio. 2025 Apr 17;16(5):e00485-25. doi: 10.1128/mbio.00485-25 (PMC12077213; doi:10.1128/mbio.00485-25)
Supplement: Table S10 — Complete RNA-seq results. [file mbio.00485-25-s0007.xlsx]

## Sheet: MG
geneID	Name	Annotation	logFC	logCPM	PValue	FDR
SMU_765	SMU_765	alkyl hydroperoxide reductase	4.21879	11.9791	0	0
SMU_424	copY	negative transcriptional regulator- CopY	3.82385	7.57732	4.80141e-141	6.93073e-140
SMU_764	ahpC	alkyl hydroperoxide reductase	3.76308	9.57961	0	0
SMU_383c	SMU_383c	reductase	3.73027	7.09763	2.30011e-239	6.94214e-238
SMU_426	copA	copper-transporting ATPase	3.72376	10.8277	1.81502e-165	3.19957e-164
SMU_2072c	SMU_2072c	acetyltransferase	3.70048	6.96042	0	0
SMU_382c	SMU_382c	oxidoreductase	3.66668	6.94943	2.18158e-248	7.12412e-247
SMU_2071	SMU_2071	anaerobic ribonucleotide reductase activating protein	3.66393	7.30803	0	0
SMU_2073c	SMU_2073c	hypothetical protein SMU_2073c	3.59067	5.42821	5.06583e-239	1.50614e-237
SMU_2074	nrdD	anaerobic ribonucleoside triphosphate reductase	3.5208	12.6844	0	0
SMU_667	nrdG	ribonucleotide-diphosphate reductase subunit beta	3.50632	11.6377	0	0
SMU_129	adhC	branched-chain alpha-keto acid dehydrogenase E2 subunit	3.50521	12.1361	0	0
SMU_427	copZ	copper chaperone	3.46707	6.40878	9.66728e-157	1.60477e-155
SMU_838	gshR	glutathione reductase	3.43725	10.4638	0	0
SMU_131	lplA	lipoate-protein ligase	3.43219	11.9203	0	0
SMU_1981c	SMU_1981c	hypothetical protein SMU_1981c	3.41697	1.93086	4.40542e-49	2.14039e-48
SMU_128	adhB	acetoin dehydrogenase TPP-dependent- E1 component subunit beta	3.33149	11.3044	0	0
SMU_665	argB	acetylglutamate kinase	3.31738	6.3748	5.09266e-291	2.20534e-289
SMU_130	adhD	dihydrolipoamide dehydrogenase	3.2974	12.5757	0	0
SMU_664	argJ	bifunctional ornithine acetyltransferase/N-acetylglutamate synthase	3.25597	7.26054	1.25983e-285	5.1216e-284
SMU_663	argC	N-acetyl-gamma-glutamyl-phosphate reductase	3.25372	6.51423	2.72475e-287	1.15483e-285
SMU_679	SMU_679	oxidoreductase	3.24601	7.35925	0	0
SMU_2070	SMU_2070	hypothetical protein SMU_2070	3.20762	7.42396	0	0
SMU_680	SMU_680	gamma-carboxymuconolactone decarboxylase subunit	3.20127	5.96933	4.36459e-266	1.55255e-264
SMU_678	SMU_678	oxidoreductase	3.14674	7.22353	0	0
SMU_681	SMU_681	hypothetical protein SMU_681	3.14412	6.08934	0	0
SMU_1980c	SMU_1980c	hypothetical protein SMU_1980c	3.13703	2.15546	1.3359e-53	7.0029e-53
SMU_668c	SMU_668c	ribonucleotide-diphosphate reductase subunit alpha	3.06948	12.3085	0	0
SMU_2027	SMU_2027	transcriptional regulator	3.02775	7.97158	1.58634e-167	2.87272e-166
SMU_924	tpx	lipid hydroperoxide peroxidase	3.01322	10.0555	0	0
SMU_629	sod	manganese-type superoxide dismutase- Fe/Mn-SOD	3.0004	11.8581	0	0
SMU_540	dpr	peroxide resistance protein Dpr	2.9589	11.8393	2.44426e-253	8.39475e-252
SMU_1916	comD	histidine kinase of the competence regulon- ComD	2.94935	9.70587	0	0
SMU_666	argD	acetylornithine aminotransferase	2.94626	8.36541	0	0
SMU_925	SMU_925	hypothetical protein SMU_925	2.91875	9.07549	0	0
SMU_250	nifU	nitrogen fixation-like protein- NifU	2.90724	9.71263	0	0
SMU_1451	aldB	alpha-acetolactate decarboxylase	2.86041	9.61425	0	0
SMU_562	clpE	ATP-dependent protease ClpE	2.85844	13.0932	0	0
SMU_260	SMU_260	hypothetical protein SMU_260	2.85567	8.33431	3.82401e-205	9.76594e-204
SMU_249	nifS	NifS protein-like protein class-V aminotransferase	2.83598	11.6759	0	0
SMU_1988c	SMU_1988c	DNA binding protein	2.80284	7.12507	6.97084e-113	7.98041e-112
SMU_1917	comE	response regulator of the competence regulon ComE	2.78176	8.57501	0	0
SMU_1982c	SMU_1982c	hypothetical protein SMU_1982c	2.76564	2.01793	8.89065e-32	2.95662e-31
SMU_127	adhA	acetoin dehydrogenase TPP-dependent- E1 component subunit alpha	2.76477	10.489	0	0
SMU_251	SMU_251	ABC transporter membrane protein	2.76406	11.6292	0	0
SMU_1048	SMU_1048	hypothetical protein SMU_1048	2.75564	6.88268	0	0
SMU_1296	SMU_1296	S-transferase	2.69844	9.00644	0	0
SMU_1788c	SMU_1788c	bacterocin transport accessory protein- Bta	2.66915	8.80008	0	0
SMU_656	mutE2	protein MutE	2.63724	1.80327	8.05785e-33	2.75322e-32
SMU_669c	SMU_669c	glutaredoxin	2.63235	8.93513	0	0
SMU_275	SMU_275	L-ribulose-5-phosphate 4-epimerase	2.58669	7.43624	0	0
SMU_248	SMU_248	ABC transporter membrane protein	2.55793	11.6146	0	0
SMU_1814	scnK	histidine kinase- ScnK-like protein	2.50541	9.71516	0	0
SMU_1984	comYC	competence protein ComYC	2.50434	1.97855	2.88248e-41	1.16943e-40
SMU_274	SMU_274	L-xylulose 5-phosphate 3-epimerase	2.47778	8.72061	0	0
SMU_677	SMU_677	MerR family transcriptional regulator	2.46534	5.40769	1.07226e-124	1.33496e-123
SMU_561c	SMU_561c	hydrolase (MutT family)	2.45898	7.50331	1.83599e-221	5.07957e-220
SMU_657	mutG	MutG	2.44836	3.22945	6.7956e-46	3.0906e-45
SMU_1395c	SMU_1395c	hypothetical protein SMU_1395c	2.4358	5.06608	3.13283e-84	2.57876e-83
SMU_654	mutF	ABC transporter ATP-binding protein MutF	2.43509	2.53285	9.78803e-43	4.13965e-42
SMU_1865	mutY	A/G-specific adenine glycosylase	2.41177	7.71648	0	0
SMU_1396	gbpC	glucan-binding protein GbpC	2.38753	10.0355	3.28013e-246	1.05387e-244
SMU_276c	SMU_276c	hypothetical protein SMU_276c	2.37493	1.8195	2.50052e-24	7.03535e-24
SMU_1072c	SMU_1072c	acetyltransferase	2.35876	5.81441	8.96346e-132	1.18247e-130
SMU_1452	alsS	acetolactate synthase	2.33273	10.7357	0	0
SMU_1562	trk	potassium uptake protein TrkA	2.32335	8.29422	7.09767e-241	2.17516e-239
SMU_125	SMU_125	hypothetical protein SMU_125	2.321	8.7814	4.80089e-177	9.65997e-176
SMU_273	SMU_273	3-keto-L-gulonate-6-phosphate decarboxylase	2.30423	8.18794	7.48835e-276	2.76237e-274
SMU_1987	comYA	ABC transporter ATP-binding protein ComYA; late competence gene	2.28396	4.14428	3.35917e-78	2.60369e-77
SMU_1813	SMU_1813	transposase fragment	2.281	6.51541	1.65836e-111	1.86636e-110
SMU_1815	scnR	response regulator; ScnR-like protein	2.2597	8.47652	4.63769e-170	8.71536e-169
SMU_610	spaP	cell surface antigen SpaP	2.25084	14.2635	0	0
SMU_247	SMU_247	ABC transporter ATP-binding protein	2.23699	10.1385	3.37841e-278	1.29419e-276
SMU_1561	trkB	potassium uptake system protein TrkB	2.20208	8.08446	9.81009e-182	2.1241e-180
SMU_1983	comYD	competence protein ComYD	2.20054	2.47269	1.30625e-34	4.66317e-34
SMU_1985	comYB	ABC transporter ComYB	2.19626	4.22778	7.04074e-60	4.25005e-59
SMU_1116c	SMU_1116c	hypothetical protein SMU_1116c	2.18629	9.42269	5.05872e-277	1.90131e-275
SMU_525	SMU_525	ABC transporter ATP-binding protein	2.16347	8.3022	0	0
SMU_1915	comC	competence stimulating peptide	2.14891	5.72096	5.02131e-54	2.64615e-53
SMU_1849	comEB	deoxycytidylate deaminase	2.14765	8.39858	0	0
SMU_1603	lguL	lactoylglutathione lyase	2.14413	7.83829	4.73203e-213	1.25683e-211
SMU_272	ptxA	PTS system transporter subunit IIA	2.12739	8.15872	3.48766e-205	9.02262e-204
SMU_1037c	SMU_1037c	histidine kinase	2.11863	7.84138	1.29823e-204	3.2735e-203
SMU_655	mutE1	protein MutE	2.03928	0.34407	1.11146e-11	2.13503e-11
SMU_1071c	SMU_1071c	hypothetical protein SMU_1071c	2.0373	7.33962	1.14703e-209	3.00643e-208
SMU_132	SMU_132	hippurate amidohydrolase	2.03327	10.7558	2.42831e-292	1.07493e-290
SMU_124	SMU_124	MarR family transcriptional regulator	2.02715	8.35448	3.17639e-144	4.72191e-143
SMU_658	SMU_658	hypothetical protein SMU_658	2.00356	4.47365	8.27356e-66	5.40358e-65
SMU_662	SMU_662	hypothetical protein SMU_662	1.97562	6.89964	9.6932e-134	1.32252e-132
SMU_524	SMU_524	ABC transporter ATP-binding protein	1.97052	8.21966	1.04571e-285	4.3397e-284
SMU_1700c	SMU_1700c	LrgB family protein	1.93209	5.96267	1.50726e-91	1.34038e-90
SMU_1297	nrnA	hypothetical protein SMU_1297	1.92494	8.74707	6.56145e-197	1.53769e-195
SMU_766	SMU_766	hypothetical protein SMU_766	1.92168	-0.47154	1.47463e-07	2.37658e-07
SMU_1701c	SMU_1701c	hypothetical protein SMU_1701c	1.90269	5.2481	1.52784e-83	1.23718e-82
SMU_463	trxB	thioredoxin reductase	1.90048	10.0551	5.74359e-254	2.00723e-252
SMU_1563	pacL	cation-transporting P-type ATPase PacL	1.88551	10.5736	9.99942e-183	2.2132e-181
SMU_271	ptxB	PTS system transporter subunit IIB	1.8832	7.15468	1.84129e-128	2.35118e-127
SMU_923	SMU_923	ABC transporter ATP-binding protein	1.87336	10.811	1.49755e-200	3.59411e-199
SMU_2069	zupT	zinc transporter ZupT	1.86117	5.75155	1.94967e-107	2.04407e-106
SMU_630	SMU_630	hypothetical protein SMU_630	1.83913	8.98695	1.19761e-252	4.04347e-251
SMU_1650	end3	endonuclease III (DNA repair)	1.82024	5.75336	3.5686e-85	2.96193e-84
SMU_1117	naoX	NADH oxidase (H2O-forming)	1.8084	9.52929	2.79288e-162	4.83776e-161
SMU_1039c	SMU_1039c	lipopolysaccharide glycosyltransferase	1.80647	8.17802	1.02431e-171	1.981e-170
SMU_1038c	SMU_1038c	response regulator	1.79504	8.24282	1.8144e-177	3.72607e-176
SMU_839	fol	folyl-polyglutamate synthetase	1.78469	7.16519	3.32704e-126	4.22131e-125
SMU_1850	pepP	aminopeptidase	1.78335	9.6956	1.3697e-266	4.96079e-265
SMU_1602	SMU_1602	NAD(P)H-flavin oxidoreductase	1.78205	8.33675	5.8751e-145	8.86606e-144
SMU_956	clp	Clp-like ATP-dependent protease- ATP-binding subunit	1.76811	9.15004	1.99186e-143	2.9391e-142
SMU_922	SMU_922	ABC transporter ATP-binding protein	1.74813	10.2752	1.28444e-136	1.81462e-135
SMU_1867c	SMU_1867c	alcohol dehydrogenase	1.74764	10.0268	4.10479e-178	8.51745e-177
SMU_1892c	SMU_1892c	hypothetical protein SMU_1892c	1.73606	2.09818	1.7219e-22	4.59173e-22
SMU_1702c	SMU_1702c	phosphatase	1.72803	7.15137	2.35891e-107	2.46019e-106
SMU_992	SMU_992	hypothetical protein SMU_992	1.72756	8.19987	1.26786e-179	2.6585e-178
SMU_529	SMU_529	hypothetical protein SMU_529	1.72627	-2.32017	0.0351575	0.041662
SMU_661	SMU_661	transcriptional regulator	1.72462	5.7308	6.12677e-86	5.14959e-85
SMU_1713c	scpA	segregation and condensation protein A	1.71791	8.60912	2.26777e-242	7.17046e-241
SMU_143c	def	peptide deformylase	1.71621	7.91195	1.12925e-89	9.86606e-89
SMU_738	SMU_738	hypothetical protein SMU_738	1.69873	3.69692	2.4722e-35	8.97017e-35
SMU_993	SMU_993	GTPase YlqF	1.69384	8.15102	1.69592e-193	3.88308e-192
SMU_1812	SMU_1812	transposase- ISSmu2	1.68719	8.76531	2.78688e-165	4.8697e-164
SMU_1649	exoA	exodeoxyribonuclease III	1.67946	9.57211	1.18194e-176	2.35443e-175
SMU_1073	fthS	formate--tetrahydrofolate ligase	1.65996	10.9578	4.16152e-217	1.12024e-215
SMU_1664c	SMU_1664c	acetoin utilization protein- acetoin dehydrogenase	1.65783	8.75564	1.91554e-223	5.45107e-222
SMU_1574c	SMU_1574c	hypothetical protein SMU_1574c	1.63162	8.56487	5.55899e-133	7.43189e-132
SMU_1869	trxA	thioredoxin	1.62753	9.72495	1.15914e-175	2.28615e-174
SMU_991	SMU_991	ribonucleotide reductase	1.6185	8.22368	1.96881e-146	2.99379e-145
SMU_86	SMU_86	hypothetical protein SMU_86	1.61433	6.27908	1.73128e-42	7.24519e-42
SMU_2042	dexA	dextranase	1.61047	10.571	7.45995e-236	2.18533e-234
SMU_2036	pepO	peptidase	1.60811	11.6691	3.18568e-153	4.95771e-152
SMU_93c	SMU_93c	transposase fragment	1.60574	1.51248	3.72949e-13	7.48152e-13
SMU_767	SMU_767	transposase- ISSmu1	1.60543	0.567399	9.64268e-10	1.70892e-09
SMU_1712c	scpB	segregation and condensation protein B	1.60158	8.26064	4.91998e-167	8.82936e-166
SMU_87	SMU_87	hypothetical protein SMU_87	1.58968	6.74924	7.92595e-50	3.97695e-49
SMU_2142	rpiB	hypothetical protein SMU_2142	1.57672	7.98017	1.71808e-135	2.3933e-134
SMU_144c	SMU_144c	transcriptional regulator	1.57663	8.14644	3.82921e-147	5.86752e-146
SMU_1665	livF	branched chain amino acid ABC transporter ATP-binding protein	1.5729	9.43005	3.24414e-201	7.8809e-200
SMU_1710c	SMU_1710c	hypothetical protein SMU_1710c	1.55906	6.24183	7.64224e-105	7.76701e-104
SMU_1666	livG	branched chain amino acid ABC transporter ATP-binding protein	1.5409	10.2052	1.84809e-217	5.04301e-216
SMU_1566	malR	maltose operon transcriptional repressor	1.52846	8.17845	1.59341e-128	2.04779e-127
SMU_739c	SMU_739c	hypothetical protein SMU_739c	1.52296	6.56298	1.3312e-108	1.44905e-107
SMU_237c	SMU_237c	hypothetical protein SMU_237c	1.51794	6.22821	8.31672e-82	6.62676e-81
SMU_1095	opuBc	choline ABC transporter- osmoprotectant binding protein	1.51206	10.4026	6.06295e-166	1.07834e-164
SMU_1576c	SMU_1576c	hypothetical protein SMU_1576c	1.50936	7.68618	2.77291e-160	4.72106e-159
SMU_1093	SMU_1093	ABC transporter permease	1.50351	6.22464	1.39239e-71	1.02728e-70
SMU_911c	SMU_911c	hypothetical protein SMU_911c	1.49768	6.97453	1.22957e-92	1.09834e-91
SMU_1392c	SMU_1392c	acetyltransferase	1.49355	7.18944	1.3859e-117	1.66308e-116
SMU_263	aguD	amino acid antiporter	1.49286	6.0004	2.22879e-66	1.47992e-65
SMU_1882c	SMU_1882c	hypothetical protein SMU_1882c	1.48306	7.72452	1.92905e-107	2.03316e-106
SMU_1761c	SMU_1761c	hypothetical protein SMU_1761c	1.47722	6.4791	1.44772e-97	1.36675e-96
SMU_262	otcA	putrescine carbamoyltransferase	1.47646	5.90106	8.57688e-49	4.09716e-48
SMU_1711	rluB	pseudouridylate synthase	1.47506	8.46712	8.86173e-155	1.42359e-153
SMU_929c	SMU_929c	hypothetical protein SMU_929c	1.47431	8.75798	1.11086e-144	1.66378e-143
SMU_1763c	SMU_1763c	hypothetical protein SMU_1763c	1.47077	5.60706	6.18095e-62	3.82374e-61
SMU_1575c	SMU_1575c	hypothetical protein SMU_1575c	1.45554	5.49743	4.08862e-35	1.47279e-34
SMU_381c	SMU_381c	hypothetical protein SMU_381c	1.45111	8.92782	4.02825e-116	4.72017e-115
SMU_187c	SMU_187c	hypothetical protein SMU_187c	1.44958	9.19894	4.35774e-133	5.86528e-132
SMU_1102	ascB	6-phospho-beta-glucosidase	1.44754	8.01466	7.15224e-154	1.13073e-152
SMU_600c	folT	hypothetical protein SMU_600c	1.43416	7.39206	4.58116e-95	4.16697e-94
SMU_1762c	SMU_1762c	hypothetical protein SMU_1762c	1.4302	5.01189	4.72968e-48	2.23259e-47
SMU_1094	SMU_1094	ABC transporter ATP-binding protein	1.42985	5.13846	1.32635e-47	6.23135e-47
SMU_1560	SMU_1560	hypothetical protein SMU_1560	1.42734	5.27705	1.83532e-44	8.12434e-44
SMU_1236c	SMU_1236c	hypothetical protein SMU_1236c	1.42454	6.64422	8.8518e-84	7.25629e-83
SMU_261c	aguR	transcriptional regulator	1.42312	5.00037	3.80758e-42	1.58344e-41
SMU_33	SMU_33	hypothetical protein SMU_33	1.41645	5.53201	1.18996e-36	4.41415e-36
SMU_1237c	SMU_1237c	hypothetical protein SMU_1237c	1.4154	3.99788	1.50113e-27	4.56526e-27
SMU_1703c	SMU_1703c	hypothetical protein SMU_1703c	1.41233	7.84802	9.70544e-118	1.17171e-116
SMU_1895c	SMU_1895c	hypothetical protein SMU_1895c	1.40878	5.83324	1.82396e-24	5.15366e-24
SMU_602	SMU_602	sodium-dependent transporter	1.4071	6.69491	2.12483e-68	1.48515e-67
SMU_175	SMU_175	hypothetical protein SMU_175	1.40574	1.16088	2.22353e-09	3.90244e-09
SMU_85	thiD	phosphomethylpyrimidine kinase	1.40242	6.90575	2.98981e-39	1.16322e-38
SMU_92c	SMU_92c	transposase fragment	1.40169	1.83131	3.47271e-14	7.2588e-14
SMU_176	SMU_176	hypothetical protein SMU_176	1.39461	1.28961	1.13912e-11	2.18605e-11
SMU_1657c	SMU_1657c	nitrogen regulatory protein PII	1.38983	2.24052	4.70591e-17	1.07379e-16
SMU_994	rnh	ribonuclease HII	1.38556	8.04248	5.39777e-125	6.76249e-124
SMU_813	SMU_813	transcriptional regulator	1.38335	6.90674	2.71988e-101	2.66897e-100
SMU_1714c	SMU_1714c	site-specific tyrosine recombinase XerD	1.38119	8.58001	3.00054e-150	4.63339e-149
SMU_1097c	SMU_1097c	transcriptional regulator	1.36694	7.66863	1.95968e-97	1.84136e-96
SMU_1668	livH	branched chain amino acid ABC transporter permease	1.36329	10.3554	3.64863e-171	6.98853e-170
SMU_737	SMU_737	hypothetical protein SMU_737	1.358	6.91516	4.22642e-99	4.06716e-98
SMU_1692	pflA	pyruvate-formate lyase activating enzyme	1.3574	9.05339	6.01597e-83	4.81278e-82
SMU_1667	livM	branched chain amino acid ABC transporter permease	1.34828	10.1736	2.7973e-153	4.38757e-152
SMU_921	SMU_921	transcriptional regulator	1.34753	7.83932	2.13306e-84	1.76309e-83
SMU_1891c	SMU_1891c	hypothetical protein SMU_1891c	1.34595	1.82313	8.48535e-14	1.75522e-13
SMU_1040c	SMU_1040c	oxidoreductase	1.34494	7.3903	3.97996e-75	3.03758e-74
SMU_1851	uvrA	excinuclease ABC subunit A	1.34314	10.4279	1.3883e-175	2.71126e-174
SMU_1378	SMU_1378	hypothetical protein SMU_1378	1.33489	3.05163	1.32543e-22	3.54873e-22
SMU_84	truA	tRNA pseudouridine synthase A	1.32727	6.93939	2.19274e-37	8.19501e-37
SMU_1889c	SMU_1889c	hypothetical protein SMU_1889c	1.31634	3.97672	2.7802e-24	7.80022e-24
SMU_644	SMU_644	competence protein/transcription factor	1.31533	3.55821	4.74722e-25	1.35674e-24
SMU_1096	opuBa	choline transporter ABC transporter ATP-binding protein	1.2918	8.70845	2.61101e-83	2.10572e-82
SMU_1515	covX	hypothetical protein SMU_1515	1.28409	9.03104	1.0952e-104	1.10743e-103
SMU_31	SMU_31	hypothetical protein SMU_31	1.27797	6.28373	7.7551e-30	2.4997e-29
SMU_515	SMU_515	hypothetical protein SMU_515	1.27466	5.1638	5.3637e-36	1.96768e-35
SMU_94c	SMU_94c	transposase fragment	1.26176	2.3076	7.2997e-14	1.51785e-13
SMU_1157c	SMU_1157c	hypothetical protein SMU_1157c	1.2604	8.24917	2.29977e-108	2.48975e-107
SMU_2143c	mnmA	tRNA-specific 2-thiouridylase MnmA	1.25548	9.08039	6.43754e-117	7.67879e-116
SMU_1811	scnF	bacteriocin component ScnF-like protein	1.25489	4.94372	1.13212e-37	4.2793e-37
SMU_812	SMU_812	hypothetical protein SMU_812	1.24461	3.93061	7.86863e-26	2.29829e-25
SMU_643	SMU_643	esterase	1.23832	6.37905	3.90701e-70	2.79956e-69
SMU_1945	SMU_1945	hypothetical protein SMU_1945	1.23595	7.58798	4.75763e-95	4.30782e-94
SMU_954	SMU_954	pyridoxamine kinase	1.23011	5.77753	3.33924e-31	1.10129e-30
SMU_1764c	SMU_1764c	hypothetical protein SMU_1764c	1.22301	7.54734	1.08623e-83	8.83173e-83
SMU_34	purM	phosphoribosylaminoimidazole synthetase	1.21906	7.56042	1.87081e-46	8.60657e-46
SMU_1104c	SMU_1104c	phosphoglycerate mutase	1.21739	5.86473	1.04196e-50	5.29487e-50
SMU_58	SMU_58	hypothetical protein SMU_58	1.21669	8.67981	5.94034e-41	2.40023e-40
SMU_676	gapN	NADP-dependent glyceraldehyde-3-phosphate dehydrogenase	1.21626	11.9939	4.20274e-131	5.5078e-130
SMU_1715c	SMU_1715c	hypothetical protein SMU_1715c	1.21356	8.26823	6.08377e-107	6.31191e-106
SMU_1473c	SMU_1473c	oxidoreductase	1.20928	8.33817	1.18462e-107	1.26869e-106
SMU_1393c	SMU_1393c	hypothetical protein SMU_1393c	1.20363	8.58319	1.66463e-107	1.77324e-106
SMU_1189c	SMU_1189c	hypothetical protein SMU_1189c	1.20067	7.0866	3.19274e-70	2.30433e-69
SMU_1809	scnG	bacteroiocin operon protein ScnG-like protein	1.19408	5.57	9.02758e-41	3.64027e-40
SMU_35	purN	phosphoribosylglycinamide formyltransferase	1.19258	6.95272	1.40731e-66	9.37581e-66
SMU_1474c	rnz	ribonuclease Z	1.18626	7.28385	3.20208e-55	1.75717e-54
SMU_1787c	SMU_1787c	preprotein translocase subunit YajC	1.18409	8.35421	2.12067e-57	1.22446e-56
SMU_45	SMU_45	hypothetical protein SMU_45	1.18183	6.70871	2.02374e-61	1.24422e-60
SMU_967	folC	folyl-polyglutamate synthetase	1.18095	9.30353	6.17148e-118	7.49609e-117
SMU_1153c	SMU_1153c	hypothetical protein SMU_1153c	1.17801	6.97001	4.13949e-70	2.9555e-69
SMU_842	thiI	thiamine biosynthesis protein ThiI	1.1764	9.78532	5.57896e-115	6.499e-114
SMU_642	SMU_642	hypothetical protein SMU_642	1.16958	3.64975	3.60733e-16	7.97536e-16
SMU_1516	covS	histidine kinase CovS	1.16681	10.0853	4.87101e-108	5.24489e-107
SMU_2076c	SMU_2076c	hypothetical protein SMU_2076c	1.1612	2.60211	5.879e-15	1.25251e-14
SMU_46	SMU_46	hypothetical protein SMU_46	1.15916	5.09105	6.17698e-34	2.17011e-33
SMU_1158c	SMU_1158c	hypothetical protein SMU_1158c	1.1524	6.71262	3.82204e-55	2.09162e-54
SMU_1190	pykF	pyruvate kinase	1.1486	12.6642	1.7613e-107	1.86623e-106
SMU_56	SMU_56	hypothetical protein SMU_56	1.13747	4.57386	5.10754e-11	9.53534e-11
SMU_267c	gshAB	bifunctional glutamate--cysteine ligase/glutathione synthetase	1.13725	9.32303	2.37657e-111	2.65962e-110
SMU_955	SMU_955	hypothetical protein SMU_955	1.13033	5.02382	2.06037e-16	4.62191e-16
SMU_32	purF	amidophosphoribosyltransferase	1.12292	8.49257	7.07242e-55	3.82167e-54
SMU_2029	clpC	class III stress response-related ATP-dependent Clp protease- ATP-binding subunit	1.11245	10.4607	4.78089e-99	4.57862e-98
SMU_1148	SMU_1148	transporter- ATP-binding protein; bacteriocin immunity protein	1.11239	3.92003	1.83489e-16	4.13005e-16
SMU_1918	dedA	membrane-associated protein DedA	1.10993	9.07704	1.49799e-102	1.48457e-101
SMU_1001	smf	DNA processing Smf protein	1.10897	1.26532	7.67796e-08	1.25468e-07
SMU_36	SMU_36	hypothetical protein SMU_36	1.10545	7.66927	9.37537e-49	4.46788e-48
SMU_1147c	SMU_1147c	hypothetical protein SMU_1147c	1.10349	2.30169	3.57418e-10	6.44322e-10
SMU_1105c	SMU_1105c	phosphoglycerate mutase	1.09455	6.58069	1.10492e-41	4.51026e-41
SMU_1722c	SMU_1722c	hypothetical protein SMU_1722c	1.09398	9.41044	5.40151e-56	3.01395e-55
SMU_1235	thdF	tRNA modification GTPase TrmE	1.09333	8.1188	5.83637e-78	4.50622e-77
SMU_118c	SMU_118c	esterase	1.09232	7.60894	1.30706e-72	9.75153e-72
SMU_1808c	SMU_1808c	integrase fragment	1.09152	2.60376	4.48903e-12	8.74965e-12
SMU_482	sunL	16S rRNA methyltransferase GidB	1.09128	8.56538	4.4721e-91	3.9593e-90
SMU_458	cshB	ATP-dependent RNA helicase	1.09051	8.02265	3.23945e-66	2.14385e-65
SMU_1062	opuAb	ABC transporter proline/glycine betaine permease	1.08918	11.4736	7.0983e-67	4.76088e-66
SMU_915c	queF	7-cyano-7-deazaguanine reductase	1.07581	8.2831	4.45566e-28	1.37607e-27
SMU_1175	SMU_1175	sodium/amino acid (alanine) symporter	1.07547	5.36988	1.3194e-30	4.28751e-30
SMU_946	SMU_946	permease	1.0714	7.70169	1.41846e-62	8.88544e-62
SMU_1669	livK	branched chain amino acid ABC transporter substrate-binding protein	1.06425	11.1736	1.87191e-90	1.64266e-89
SMU_593	furR	ferric uptake regulator protein FurR	1.05853	5.76084	9.54098e-30	3.05066e-29
SMU_1159c	SMU_1159c	hypothetical protein SMU_1159c	1.05631	4.0402	5.73113e-21	1.47499e-20
SMU_1106c	SMU_1106c	phosphoglycerate mutase	1.04816	6.3496	1.99591e-52	1.03001e-51
SMU_811	SMU_811	hypothetical protein SMU_811	1.0477	5.82545	3.92421e-35	1.41613e-34
SMU_134	SMU_134	TetR/AcrR family transcriptional regulator	1.04308	5.048	2.74938e-16	6.12613e-16
SMU_653c	SMU_653c	ABC transporter permease	1.03999	7.9582	2.88448e-33	9.97548e-33
SMU_651c	SMU_651c	ABC transporter substrate-binding protein	1.03753	9.06788	5.02014e-55	2.73227e-54
SMU_1760c	SMU_1760c	hypothetical protein SMU_1760c	1.03546	6.31388	1.4366e-44	6.38773e-44
SMU_1160c	SMU_1160c	hypothetical protein SMU_1160c	1.03439	5.68679	9.15591e-25	2.59809e-24
SMU_491	SMU_491	DeoR-type transcriptional regulator	1.0327	6.88669	2.42967e-44	1.07315e-43
SMU_1226c	SMU_1226c	hypothetical protein SMU_1226c	1.03174	8.38531	1.82912e-71	1.34451e-70
SMU_47	SMU_47	hypothetical protein SMU_47	1.02464	5.65698	2.57646e-25	7.42737e-25
SMU_1888	SMU_1888	transposase fragment	1.02404	2.69418	5.27962e-12	1.02605e-11
SMU_119	adh	alcohol dehydrogenase	1.02296	6.94713	9.89375e-55	5.32658e-54
SMU_1227	deoD	purine nucleoside phosphorylase	1.01785	8.3705	9.60177e-67	6.41837e-66
SMU_298	SMU_298	hypothetical protein SMU_298	1.01304	8.1651	3.28065e-67	2.2228e-66
SMU_61	SMU_61	transcriptional regulator	1.00997	7.24359	5.89134e-57	3.382e-56
SMU_916c	queE	hypothetical protein SMU_916c	1.00789	7.83405	3.0134e-21	7.79571e-21
SMU_1881c	SMU_1881c	ABC transporter ATP-binding protein	1.00521	9.26886	1.31087e-78	1.02002e-77
SMU_2102	hisS	histidyl-tRNA synthetase	1.00352	9.24481	2.78579e-55	1.53295e-54
SMU_1716c	SMU_1716c	hypothetical protein SMU_1716c	1.00242	8.25419	1.30274e-60	7.91179e-60
SMU_928	SMU_928	histidine kinase	1.0024	8.56865	1.09892e-88	9.51761e-88
SMU_1970c	SMU_1970c	phenylalanyl-tRNA synthetase subunit beta	1.00175	7.25221	4.6059e-55	2.51368e-54
SMU_2147c	SMU_2147c	hypothetical protein SMU_2147c	1.00082	9.87688	1.67408e-70	1.22153e-69
SMU_59	purB	adenylosuccinate lyase	1.0006	9.48626	7.09291e-57	4.03688e-56
SMU_133c	SMU_133c	MDR permease	0.999569	7.00016	3.77719e-39	1.461e-38
SMU_28	SMU_28	ATP-binding protein	0.999242	3.07791	5.10512e-12	9.93106e-12
SMU_971	folK	2-amino-4-hydroxy-6-hydroxymethyldihydropteridine pyrophosphokinase	0.997256	8.01103	1.10739e-69	7.87828e-69
SMU_1810	scnE	bacteriocin operon component- ScnE-like protein	0.992894	4.82135	7.59239e-22	1.99001e-21
SMU_1946	SMU_1946	hypothetical protein SMU_1946	0.982642	7.76144	3.45652e-70	2.4857e-69
SMU_1674	metC	aminotransferase	0.974681	9.27391	1.09348e-85	9.15212e-85
SMU_772	gbpD	glucan-binding protein D	0.969603	7.18765	2.62641e-47	1.23101e-46
SMU_1052	SMU_1052	hypothetical protein SMU_1052	0.968645	8.14571	2.2663e-72	1.6845e-71
SMU_238c	SMU_238c	ABC transporter ATP-binding protein	0.967497	4.93542	2.62227e-20	6.60374e-20
SMU_652c	SMU_652c	nitrate ABC transporter ATP-binding protein	0.964939	7.83149	9.3308e-44	4.10308e-43
SMU_350	SMU_350	hypothetical protein SMU_350	0.963274	7.44875	1.12684e-56	6.37686e-56
SMU_966	thrB	homoserine kinase	0.961852	8.71096	6.30433e-68	4.34541e-67
SMU_481	fmt	methionyl-tRNA formyltransferase	0.960472	7.79153	7.0793e-55	3.82167e-54
SMU_1839	manA	mannose-6-phosphate isomerase	0.960162	9.57875	1.08971e-54	5.83523e-54
SMU_2043c	dtd	D-tyrosyl-tRNA(Tyr) deacylase	0.95994	7.25171	5.94893e-55	3.22896e-54
SMU_459	SMU_459	ABC transporter amino acid binding protein	0.957797	8.86379	4.46583e-42	1.84563e-41
SMU_1149	SMU_1149	transporter- trans-membrane domain bacteriocin immunity protein	0.947238	3.67578	2.62817e-10	4.76371e-10
SMU_1107c	SMU_1107c	hypothetical protein SMU_1107c	0.940983	6.43678	5.6772e-33	1.94313e-32
SMU_264	aguA	agmatine deiminase	0.940694	6.2589	3.89826e-29	1.23064e-28
SMU_37	purH	bifunctional phosphoribosylaminoimidazolecarboxamide formyltransferase/IMP cyclohydrolase	0.940161	8.74032	1.62991e-46	7.51568e-46
SMU_526c	SMU_526c	transcriptional regulator	0.939495	6.98917	3.78042e-49	1.84122e-48
SMU_1757c	SMU_1757c	hypothetical protein SMU_1757c	0.939475	4.39057	3.55816e-19	8.70743e-19
SMU_914c	SMU_914c	hypothetical protein SMU_914c	0.937752	7.77025	1.42e-23	3.88551e-23
SMU_930c	SMU_930c	transcriptional regulator	0.937102	7.55876	3.77982e-15	8.09613e-15
SMU_1381	leuD	isopropylmalate isomerase small subunit	0.933064	7.20616	6.22508e-45	2.78035e-44
SMU_917c	SMU_917c	6-pyruvoyl tetrahydrobiopterin synthase	0.932269	7.13021	2.67903e-18	6.33804e-18
SMU_52	SMU_52	hypothetical protein SMU_52	0.93164	6.90673	5.9887e-19	1.45128e-18
SMU_2044	relA	stringent response protein- ppGpp synthetase	0.929635	9.45504	3.21766e-67	2.18757e-66
SMU_1941	atmB	membrane lipoprotein	0.920779	9.90065	6.2117e-45	2.78035e-44
SMU_1154c	SMU_1154c	hypothetical protein SMU_1154c	0.917572	2.53534	1.59372e-08	2.69406e-08
SMU_1717c	SMU_1717c	deoxyribonucleotide triphosphate pyrophosphatase/hypothetical protein	0.9171	8.94184	1.06845e-68	7.49423e-68
SMU_1718	murI	glutamate racemase	0.913246	9.30647	1.1916e-56	6.72428e-56
SMU_1188	lepB	signal peptidase	0.907492	8.13839	1.98877e-42	8.30529e-42
SMU_239c	SMU_239c	hypothetical protein SMU_239c	0.904964	3.92554	3.49739e-11	6.56007e-11
SMU_1156c	SMU_1156c	hypothetical protein SMU_1156c	0.898857	0.0492544	0.0023109	0.00301264
SMU_1893c	SMU_1893c	transposase- ISSmu1	0.898348	0.265275	0.000823536	0.00109293
SMU_332	SMU_332	hypothetical protein SMU_332	0.893654	8.86417	1.44541e-56	8.13347e-56
SMU_646	SMU_646	phosphatase	0.890042	6.63249	5.14265e-43	2.20779e-42
SMU_188c	hslO	heat shock protein 33	0.889505	8.36227	2.12477e-52	1.09368e-51
SMU_173	SMU_173	ppGpp-regulated growth inhibitor	0.886501	4.93367	8.64789e-16	1.88681e-15
SMU_746c	SMU_746c	hypothetical protein SMU_746c	0.884797	8.54939	9.86869e-66	6.4034e-65
SMU_1706	SMU_1706	hypothetical protein SMU_1706	0.884675	7.85046	4.46126e-53	2.31428e-52
SMU_1111c	SMU_1111c	hypothetical protein SMU_1111c	0.881886	7.70725	3.24495e-54	1.71913e-53
SMU_791c	SMU_791c	hypothetical protein SMU_791c	0.879402	1.04472	5.46408e-05	7.70853e-05
SMU_585	recN	DNA repair protein RecN	0.877505	9.45434	2.21171e-68	1.54046e-67
SMU_1967	ssb2	single-stranded DNA-binding protein	0.876581	5.44967	4.21277e-20	1.05425e-19
SMU_27	acpP	acyl carrier protein	0.876104	4.69508	3.33316e-12	6.51585e-12
SMU_55	SMU_55	hypothetical protein SMU_55	0.874712	5.41795	1.17435e-18	2.83552e-18
SMU_605	SMU_605	hypothetical protein SMU_605	0.872933	5.67567	1.72948e-18	4.14577e-18
SMU_1453c	SMU_1453c	hypothetical protein SMU_1453c	0.864632	7.74775	7.71183e-58	4.46569e-57
SMU_1228c	SMU_1228c	glutamine amidotransferase	0.862487	8.77324	1.04564e-54	5.61435e-54
SMU_1754c	SMU_1754c	hypothetical protein SMU_1754c	0.86248	5.23152	5.29724e-18	1.23997e-17
SMU_331	SMU_331	transcriptional regulator	0.856584	8.62215	4.55147e-59	2.70643e-58
SMU_933	SMU_933	amino acid ABC transporter substrate-binding protein	0.855848	10.8303	2.80746e-45	1.26813e-44
SMU_934	SMU_934	amino acid ABC transporter permease	0.853195	11.3734	1.33062e-40	5.34396e-40
SMU_328	SMU_328	carbonic anhydrase	0.847228	8.62495	3.83037e-63	2.41459e-62
SMU_962	SMU_962	dehydrogenase	0.846577	11.6063	4.72559e-68	3.26854e-67
SMU_1442c	SMU_1442c	hypothetical protein SMU_1442c	0.840683	8.41338	1.52267e-37	5.72293e-37
SMU_1919	sapR2	hypothetical protein SMU_1919	0.835634	9.12612	5.53222e-60	3.3496e-59
SMU_1487	SMU_1487	hypothetical protein SMU_1487	0.835498	4.27898	2.21848e-10	4.05061e-10
SMU_592c	SMU_592c	transcriptional regulator	0.834189	4.88572	1.266e-17	2.929e-17
SMU_1621c	SMU_1621c	hypothetical protein SMU_1621c	0.830864	2.4941	9.44434e-06	1.37926e-05
SMU_1755c	SMU_1755c	hypothetical protein SMU_1755c	0.826995	4.57835	7.73225e-16	1.69074e-15
SMU_373	SMU_373	hypothetical protein SMU_373	0.823556	4.62717	1.40048e-15	3.03565e-15
SMU_1541	pulA	pullulanase	0.823326	9.88967	8.83819e-56	4.90409e-55
SMU_113	fruP	fructose-1-phosphate kinase	0.822718	3.1987	1.70289e-08	2.87228e-08
SMU_1229	punA	purine nucleoside phosphorylase	0.822672	8.0909	5.25515e-49	2.52857e-48
SMU_1577c	SMU_1577c	hypothetical protein SMU_1577c	0.818585	7.94488	2.71483e-40	1.08159e-39
SMU_935	SMU_935	amino acid ABC transporter permease	0.816643	11.0657	2.86514e-58	1.67371e-57
SMU_926	SMU_926	GTP-pyrophosphokinase	0.816193	7.97351	1.09236e-48	5.19326e-48
SMU_1995c	SMU_1995c	transcriptional regulator	0.815817	6.06342	5.07125e-19	1.23345e-18
SMU_1758c	SMU_1758c	hypothetical protein SMU_1758c	0.813089	6.10666	1.21486e-26	3.60656e-26
SMU_982	bglB2	BglB fragment	0.80745	1.60779	5.65815e-05	7.95415e-05
SMU_704c	SMU_704c	autolysin; amidase	0.805737	6.2391	5.80297e-31	1.90437e-30
SMU_1738	bccP	biotin carboxyl carrier protein of acetyl-CoA carboxylase	0.805461	10.1015	2.26249e-49	1.11833e-48
SMU_349	rsmA	KsgA/Dim1 family 16S ribosomal RNA methyltransferase	0.805055	8.40158	5.98421e-43	2.55806e-42
SMU_460	SMU_460	amino acid ABC transporter permease	0.804869	9.32132	4.99879e-36	1.83719e-35
SMU_372	SMU_372	hypothetical protein SMU_372	0.803755	5.03614	4.20219e-13	8.41283e-13
SMU_1939c	metN	ABC transporter ATP-binding protein	0.795876	8.95686	7.87595e-50	3.96184e-49
SMU_1969c	SMU_1969c	transcriptional regulator	0.794405	2.29013	5.56083e-07	8.70847e-07
SMU_299c	SMU_299c	bacteriocin peptide	0.794159	4.60386	4.06081e-15	8.68865e-15
SMU_724	SMU_724	glycerophosphoryl diester phosphodiesterase	0.79011	6.28422	9.29731e-28	2.84927e-27
SMU_814	mutT	MutT-like protein	0.785475	6.83952	2.97057e-34	1.05291e-33
SMU_44	SMU_44	DNA mismatch repair protein	0.783271	5.52684	1.51777e-17	3.50336e-17
SMU_329	SMU_329	hypothetical protein SMU_329	0.782173	9.01834	3.01019e-58	1.75331e-57
SMU_1217c	SMU_1217c	ABC transporter amino acid binding protein	0.77982	6.41176	7.73881e-24	2.1381e-23
SMU_606	SMU_606	hypothetical protein SMU_606	0.779509	7.56982	3.10593e-39	1.20604e-38
SMU_927	SMU_927	response regulator	0.776926	7.29485	1.34695e-26	3.99275e-26
SMU_1151c	SMU_1151c	hypothetical protein SMU_1151c	0.775713	8.2352	2.72523e-46	1.25084e-45
SMU_1648c	SMU_1648c	hypothetical protein SMU_1648c	0.772687	2.44913	2.51906e-06	3.80149e-06
SMU_1933c	SMU_1933c	cobalt permease	0.77186	7.60938	4.30071e-44	1.89536e-43
SMU_1737	fabZ	(3R)-hydroxymyristoyl-ACP dehydratase	0.770781	10.2301	1.58527e-53	8.28832e-53
SMU_936	SMU_936	amino acid ABC transporter ATP-binding protein	0.770285	11.2186	5.68554e-49	2.7225e-48
SMU_725c	SMU_725c	hypothetical protein SMU_725c	0.76739	7.2166	5.4485e-33	1.86806e-32
SMU_969	folP	dihydropteroate synthase	0.767379	8.39706	3.66474e-49	1.78925e-48
SMU_1897	SMU_1897	ABC transporter ATP-binding protein	0.767119	4.19849	1.36694e-07	2.2066e-07
SMU_1753c	cas2	hypothetical protein SMU_1753c	0.765959	5.23662	1.18974e-14	2.51055e-14
SMU_379	SMU_379	hypothetical protein SMU_379	0.765219	-0.357241	0.0239673	0.0289175
SMU_1152c	SMU_1152c	hypothetical protein SMU_1152c	0.763912	5.14235	1.1992e-13	2.4627e-13
SMU_1517	covR	response regulator CovR	0.762667	8.67666	5.30356e-49	2.54571e-48
SMU_970	folA	dihydroneopterin aldolase	0.759502	7.17673	1.63803e-36	6.06497e-36
SMU_1940c	SMU_1940c	peptidase- AtmC; ArgE/DapE/Acy1 family protein	0.753438	9.484	7.30753e-40	2.87112e-39
SMU_728	SMU_728	oxidoreductase	0.751919	5.68694	1.57695e-18	3.79382e-18
SMU_940c	SMU_940c	hemolysin III	0.749607	8.07254	1.03962e-23	2.86434e-23
SMU_30	purL	phosphoribosylformylglycinamidine synthase	0.749208	9.82251	1.49915e-19	3.71893e-19
SMU_1391c	SMU_1391c	hypothetical protein SMU_1391c	0.747767	8.3536	2.02115e-38	7.72768e-38
SMU_977	licT	transcriptional antiterminator LicT (fragment)	0.74712	6.73964	7.2341e-24	2.00143e-23
SMU_620	SMU_620	hypothetical protein SMU_620	0.743728	6.00635	1.38889e-25	4.02717e-25
SMU_50	purE	phosphoribosylaminoimidazole carboxylase catalytic subunit	0.742451	7.21483	5.04769e-24	1.40433e-23
SMU_1719c	SMU_1719c	hypothetical protein SMU_1719c	0.741939	7.60011	1.78682e-31	5.92236e-31
SMU_591c	SMU_591c	hypothetical protein SMU_591c	0.73756	6.61135	1.46745e-22	3.91844e-22
SMU_1645	SMU_1645	tellurite resistance protein TehB	0.737483	8.90984	4.68484e-47	2.17534e-46
SMU_1875	recD2	exodeoxyribonuclease V	0.73612	8.53383	1.48146e-49	7.35928e-49
SMU_965	SMU_965	homoserine dehydrogenase	0.732993	8.62523	2.77906e-30	8.97226e-30
SMU_1523	endA	membrane nuclease EndA	0.726896	8.26868	6.26464e-43	2.66649e-42
SMU_1735	accD	acetyl-CoA carboxylase subunit beta	0.726022	11.179	1.17904e-42	4.97593e-42
SMU_490	pflC	pyruvate formate-lyase activating enzyme	0.725681	6.63602	4.25827e-26	1.2511e-25
SMU_1604c	SMU_1604c	hypothetical protein SMU_1604c	0.725124	2.71232	6.52386e-07	1.01686e-06
SMU_49	SMU_49	hypothetical protein SMU_49	0.722321	8.98178	7.70102e-32	2.58256e-31
SMU_1993	adcB	ABC transporter zinc permease	0.71943	7.62568	8.89142e-22	2.31829e-21
SMU_1766c	SMU_1766c	hypothetical protein SMU_1766c	0.71925	5.86343	1.58929e-23	4.33681e-23
SMU_53	SMU_53	hypothetical protein SMU_53	0.714111	5.99772	1.04153e-15	2.26994e-15
SMU_1920	pgdA	GTP-binding protein Der	0.713869	10.3536	8.57843e-47	3.97401e-46
SMU_1231c	SMU_1231c	hypothetical protein SMU_1231c	0.713684	6.60538	4.67715e-21	1.20529e-20
SMU_1031	xis	transposon excisionase; Tn916 ORF1-like	0.711408	-0.851962	0.0812875	0.0933283
SMU_584	argR	arginine repressor ArgR	0.705118	6.84297	3.05396e-28	9.49062e-28
SMU_1723c	SMU_1723c	hypothetical protein SMU_1723c	0.701694	7.95841	6.95947e-22	1.82652e-21
SMU_1462c	SMU_1462c	oxidoreductase	0.694848	7.47882	6.73804e-35	2.41841e-34
SMU_757	SMU_757	hypothetical protein SMU_757	0.69236	8.27734	2.89158e-38	1.10134e-37
SMU_51	purK	phosphoribosylaminoimidazole carboxylase ATPase subunit	0.692311	9.37102	1.22034e-25	3.55397e-25
SMU_172	SMU_172	cell growth regulatory protein	0.692157	4.79118	4.68712e-08	7.7227e-08
SMU_168	SMU_168	transcriptional regulator	0.691444	4.63426	7.01131e-08	1.14856e-07
SMU_1938c	SMU_1938c	ABC transporter permease	0.688001	7.92267	1.22913e-25	3.57435e-25
SMU_1739	fabF	3-oxoacyl-ACP synthase	0.687547	11.416	1.52489e-46	7.04777e-46
SMU_1734	accA	acetyl-CoA carboxylase subunit alpha	0.686085	9.46249	2.06816e-22	5.50771e-22
SMU_432	SMU_432	ABC transporter	0.685352	4.29774	1.03896e-10	1.91985e-10
SMU_1994	adcC	ABC transporter ATP-binding protein	0.684057	7.14144	1.2936e-22	3.46817e-22
SMU_431	SMU_431	ABC transporter ATP-binding protein	0.681861	3.8561	4.53756e-08	7.48247e-08
SMU_1230c	SMU_1230c	hypothetical protein SMU_1230c	0.679175	8.05005	1.07126e-34	3.83116e-34
SMU_1113	srtA	sortase	0.676391	8.00188	4.92987e-34	1.74119e-33
SMU_809	uvrB	excinuclease ABC subunit B	0.676036	8.25154	7.55642e-28	2.32649e-27
SMU_1968c	SMU_1968c	hypothetical protein SMU_1968c	0.675049	4.69683	2.97163e-11	5.60027e-11
SMU_2099c	SMU_2099c	hypothetical protein SMU_2099c	0.674822	8.08964	4.61025e-33	1.58612e-32
SMU_1557c	SMU_1557c	hypothetical protein SMU_1557c	0.667056	7.48895	2.8457e-31	9.40072e-31
SMU_1937	cnhA	carbon-nitrogen hydrolase	0.666016	8.42572	2.37199e-29	7.52391e-29
SMU_1383	leuB	3-isopropylmalate dehydrogenase	0.665049	8.06824	1.52491e-28	4.77615e-28
SMU_1098c	SMU_1098c	oxidoreductase	0.662665	8.94397	6.93723e-26	2.02922e-25
SMU_1394	lepA	GTP-binding protein LepA	0.662295	8.99803	1.66721e-37	6.25438e-37
SMU_968	folE	GTP cyclohydrolase I	0.661833	7.90754	2.03422e-25	5.88124e-25
SMU_1894c	SMU_1894c	hypothetical protein SMU_1894c	0.661626	-1.41957	0.20628	0.229302
SMU_1443c	SMU_1443c	tributyrin esterase	0.659112	8.827	3.30427e-40	1.31379e-39
SMU_1435c	SMU_1435c	hypothetical protein SMU_1435c	0.656982	4.85649	3.78891e-07	5.98059e-07
SMU_1524c	SMU_1524c	hypothetical protein SMU_1524c	0.656222	5.17816	6.93965e-11	1.28953e-10
SMU_1108c	SMU_1108c	hypothetical protein SMU_1108c	0.655783	6.98575	5.37626e-23	1.4551e-22
SMU_108	SMU_108	hypothetical protein SMU_108	0.655518	2.14971	9.38098e-05	0.000130222
SMU_43	SMU_43	site-specific DNA-methyltransferase restriction-modification protein	0.655167	4.7339	7.29009e-10	1.30241e-09
SMU_1658	nrgA	ammonium transporter	0.655104	3.11951	7.39753e-06	1.08592e-05
SMU_541	SMU_541	hypothetical protein SMU_541	0.652253	3.33631	3.19919e-06	4.79518e-06
SMU_1614	fpg	formamidopyrimidine/5-formyluracil/ 5-hydroxymethyluracil DNA glycosylase	0.641439	7.12495	5.44913e-16	1.19677e-15
SMU_782	SMU_782	hypothetical protein SMU_782	0.640578	7.97561	9.07063e-27	2.70489e-26
SMU_54	SMU_54	amino acid recemase	0.63911	8.01029	2.52896e-20	6.38491e-20
SMU_1382	leuC	isopropylmalate isomerase large subunit	0.638325	8.28675	1.07807e-25	3.14425e-25
SMU_1063	opuAa	proline/glycine betaine ABC transporter ATP-binding protein	0.63354	10.5468	1.30978e-27	3.98943e-27
SMU_1479	SMU_1479	hypothetical protein SMU_1479	0.63352	6.81071	3.25883e-06	4.8809e-06
SMU_374	SMU_374	oxidoreductase	0.63308	4.78547	2.16599e-10	3.95839e-10
SMU_604	SMU_604	hypothetical protein SMU_604	0.632459	4.71002	1.41366e-08	2.39457e-08
SMU_583	SMU_583	hemolysin	0.632253	7.47409	7.75127e-21	1.9821e-20
SMU_555	ylmG	hypothetical protein SMU_555	0.631842	8.69634	1.76561e-35	6.44157e-35
SMU_141	SMU_141	hypothetical protein SMU_141	0.629833	3.88058	1.38013e-06	2.11805e-06
SMU_465	nadE	NAD synthetase	0.629064	9.45014	6.54008e-37	2.43511e-36
SMU_1112c	SMU_1112c	hypothetical protein SMU_1112c	0.628787	6.94231	4.15664e-22	1.10107e-21
SMU_1934c	sdcBA	cobalt ABC transporter ATP-binding protein	0.627499	8.98868	1.96658e-35	7.16166e-35
SMU_645	pepB	oligopeptidase	0.627334	7.76777	3.2567e-28	1.01049e-27
SMU_556	ylmH	hypothetical protein SMU_556	0.626734	10.5581	2.50297e-40	9.99181e-40
SMU_1432c	SMU_1432c	endoglucanase	0.626678	8.3464	6.21631e-23	1.68018e-22
SMU_1324	ftsX	cell-division protein FtsX	0.62546	9.33913	1.43277e-30	4.64834e-30
SMU_2129c	SMU_2129c	hypothetical protein SMU_2129c	0.624258	4.57739	1.19037e-07	1.93253e-07
SMU_1150	SMU_1150	transporter- trans-membrane domain bacteriocin immunity protein	0.620244	4.45417	3.47156e-08	5.7724e-08
SMU_137	mleS	malate dehydrogenase	0.618023	4.93695	2.59264e-10	4.71217e-10
SMU_1790c	SMU_1790c	transcriptional regulator	0.617645	5.97175	7.44194e-16	1.62905e-15
SMU_1921	dnaI	primosomal protein DnaI	0.617371	9.16421	3.17117e-32	1.07249e-31
SMU_290	SMU_290	L-ascorbate 6-phosphate lactonase	0.61709	6.88192	6.86841e-22	1.80738e-21
SMU_480	priA	primosome assembly protein PriA	0.616627	9.30925	8.5515e-32	2.85336e-31
SMU_1848	SMU_1848	hypothetical protein SMU_1848	0.61493	8.10285	1.25085e-20	3.18224e-20
SMU_1475c	SMU_1475c	hypothetical protein SMU_1475c	0.611846	6.24808	3.1887e-15	6.85209e-15
SMU_1675	metB	cystathionine gamma-synthase	0.611573	8.72908	1.183e-26	3.51723e-26
SMU_1454c	SMU_1454c	hypothetical protein SMU_1454c	0.608644	7.36759	1.7336e-24	4.90529e-24
SMU_1834	alr	alanine racemase	0.608355	9.36079	4.00873e-36	1.47604e-35
SMU_1558c	SMU_1558c	acetyltransferase	0.608043	5.84143	2.33119e-14	4.88814e-14
SMU_1736	accC	acetyl-CoA carboxylase biotin carboxylase subunit	0.607057	11.8613	8.01046e-32	2.68182e-31
SMU_1243	SMU_1243	low temperature requirement A protein	0.603589	7.6799	4.67802e-26	1.37038e-25
SMU_841	SMU_841	aminotransferase	0.602929	8.65688	2.69578e-25	7.74892e-25
SMU_479	rpoZ	DNA-directed RNA polymerase subunit omega	0.602905	7.1449	3.19437e-18	7.54827e-18
SMU_1472	recJ	single-strand DNA-specific exonuclease RecJ	0.600399	9.31617	1.07884e-35	3.95044e-35
SMU_375	SMU_375	hypothetical protein SMU_375	0.597033	5.42482	2.09301e-11	3.97074e-11
SMU_1705	SMU_1705	hypothetical protein SMU_1705	0.589086	6.15937	1.40984e-14	2.96872e-14
SMU_768c	SMU_768c	hypothetical protein SMU_768c	0.588685	5.28889	2.4007e-11	4.54149e-11
SMU_607	SMU_607	hypothetical protein SMU_607	0.587244	7.07458	1.34188e-21	3.48958e-21
SMU_641	SMU_641	oxidoreductase	0.585965	5.94082	1.85789e-15	4.00965e-15
SMU_1740	fabG	3-ketoacyl-ACP reductase	0.58375	10.8394	2.76777e-33	9.622e-33
SMU_528c	SMU_528c	hypothetical protein SMU_528c	0.582829	5.13927	1.09988e-09	1.94234e-09
SMU_932	SMU_932	hypothetical protein SMU_932	0.581965	10.719	1.28141e-22	3.44012e-22
SMU_690	SMU_690	hypothetical protein SMU_690	0.581825	8.59792	2.2615e-28	7.061e-28
SMU_1942c	SMU_1942c	amino acid binding protein	0.581721	10.2112	2.30422e-16	5.15732e-16
SMU_496	cysK	cysteine synthetase A	0.580622	11.4843	2.88403e-09	5.03063e-09
SMU_582	SMU_582	farnesyl diphosphate synthase	0.580327	7.94893	6.48746e-21	1.66534e-20
SMU_330	gltX	glutamyl-tRNA synthetase	0.578895	9.58534	1.6245e-27	4.93292e-27
SMU_837	SMU_837	reductase	0.5745	6.35402	2.21177e-13	4.49117e-13
SMU_495	gldA	glycerol dehydrogenase	0.573046	8.65898	2.69445e-16	6.01047e-16
SMU_461	SMU_461	amino acid ABC transporter ATP-binding protein	0.572584	9.29138	7.33425e-18	1.70875e-17
SMU_466	pepC	cysteine aminopeptidase	0.569827	10.3846	5.91374e-34	2.0813e-33
SMU_553	ylmE	hypothetical protein SMU_553	0.567676	9.94617	9.30412e-30	2.98451e-29
SMU_1465c	SMU_1465c	replication protein DnaD-like	0.567448	7.68428	7.35116e-20	1.83273e-19
SMU_1488c	SMU_1488c	hypothetical protein SMU_1488c	0.56648	2.08098	0.000503587	0.000675974
SMU_1128	ciaH	histidine kinase sensor CiaH	0.564318	7.91388	4.45951e-21	1.15069e-20
SMU_265	arcC	amino acid kinase	0.561428	6.4612	7.86398e-13	1.56338e-12
SMU_1979c	SMU_1979c	hypothetical protein SMU_1979c	0.55977	6.90318	2.23887e-18	5.32834e-18
SMU_270	sgaT	PTS system ascorbate-specific transporter subunit IIC	0.554904	6.14352	7.70793e-12	1.48925e-11
SMU_2165	SMU_2165	SpoJ	0.554844	6.63451	1.83886e-16	4.13433e-16
SMU_1613c	coaE	dephospho-CoA kinase	0.553606	7.06716	1.33819e-14	2.82082e-14
SMU_1276c	ezrA	septation ring formation regulator EzrA	0.552293	11.1869	1.80323e-30	5.84071e-30
SMU_138	SMU_138	malate permease	0.550869	4.42138	2.01582e-06	3.06294e-06
SMU_367	SMU_367	hypothetical protein SMU_367	0.548744	7.67893	1.90615e-18	4.55829e-18
SMU_1379	SMU_1379	hypothetical protein SMU_1379	0.548464	0.540617	0.0304643	0.0362948
SMU_560c	SMU_560c	hypothetical protein SMU_560c	0.544083	8.56135	7.02491e-21	1.79867e-20
SMU_378	SMU_378	hypothetical protein SMU_378	0.542082	1.30719	0.00770902	0.0096581
SMU_177	SMU_177	hypothetical protein SMU_177	0.539303	7.27245	6.44078e-18	1.50411e-17
SMU_1260c	SMU_1260c	hypothetical protein SMU_1260c	0.537933	2.84757	0.000407906	0.000549391
SMU_1806	SMU_1806	glycosyltransferase	0.53486	5.15623	2.47996e-07	3.94576e-07
SMU_348	SMU_348	histidine triad (HIT) hydrolase	0.533823	7.3224	2.47328e-18	5.85822e-18
SMU_1051	SMU_1051	iron-sulfur cofactor synthesis protein; NifS family	0.532742	9.23211	1.32874e-22	3.55282e-22
SMU_1035	glrA	ABC transporter ATP-binding protein	0.532616	4.18999	7.84479e-06	1.15072e-05
SMU_1936c	SMU_1936c	hypothetical protein SMU_1936c	0.528827	8.25623	1.00321e-21	2.61228e-21
SMU_2077c	SMU_2077c	hypothetical protein SMU_2077c	0.528819	6.56929	1.77981e-07	2.85458e-07
SMU_554	ylmF	hypothetical protein SMU_554	0.527731	10.8419	1.13078e-23	3.10263e-23
SMU_1615c	SMU_1615c	hypothetical protein SMU_1615c	0.527557	7.10927	1.0169e-13	2.09914e-13
SMU_939	fni	isopentenyl pyrophosphate isomerase	0.527288	7.94429	4.45977e-24	1.2425e-23
SMU_781	SMU_781	prephenate dehydrogenase	0.525936	9.25516	2.16998e-24	6.114e-24
SMU_1935c	SMU_1935c	hypothetical protein SMU_1935c	0.523885	7.16024	7.61903e-15	1.61976e-14
SMU_2085	recA	recombinase A	0.52353	9.81275	6.54878e-27	1.96463e-26
SMU_05	SMU_05	hypothetical protein SMU_05	0.523322	4.66998	2.30011e-06	3.48163e-06
SMU_2017	rl14	50S ribosomal protein L14	0.523173	11.419	2.87952e-15	6.20108e-15
SMU_392c	SMU_392c	hypothetical protein SMU_392c	0.522642	7.68799	2.10859e-19	5.21131e-19
SMU_557	divIVA	cell division protein DivIVA	0.52261	10.5189	1.10104e-17	2.55626e-17
SMU_60	SMU_60	DNA alkylation repair protein	0.520511	5.75461	8.06871e-10	1.43508e-09
SMU_1456c	SMU_1456c	hypothetical protein SMU_1456c	0.52021	1.43612	0.00955739	0.0118841
SMU_325	SMU_325	deoxyuridine 5\'-triphosphate nucleotidohydrolase	0.520063	5.18209	5.10753e-08	8.39456e-08
SMU_235	SMU_235	hypothetical protein SMU_235	0.518511	10.2275	9.90066e-24	2.73159e-23
SMU_02	dnaN	DNA polymerase III subunit beta	0.517093	8.57791	2.13069e-24	6.0118e-24
SMU_1213c	SMU_1213c	5\'-nucleotidase	0.516751	9.99482	3.90461e-25	1.11753e-24
SMU_1238c	SMU_1238c	hypothetical protein SMU_1238c	0.515687	9.14704	2.44265e-23	6.64721e-23
SMU_1835	acpS	4\'-phosphopantetheinyl transferase	0.515272	7.85855	6.69424e-21	1.71621e-20
SMU_706c	SMU_706c	hypothetical protein SMU_706c	0.515063	5.47852	2.40965e-08	4.03702e-08
SMU_371	SMU_371	hypothetical protein SMU_371	0.512006	4.63969	1.80221e-06	2.74465e-06
SMU_2018	rs17	30S ribosomal protein S17	0.511416	10.9382	8.84078e-15	1.87749e-14
SMU_998	SMU_998	ABC transporter periplasmic ferrichrome-binding protein	0.507618	7.51252	2.39935e-17	5.50633e-17
SMU_1246c	SMU_1246c	transcriptional regulator	0.505415	7.16063	1.09239e-15	2.37818e-15
SMU_78	fruA	exo-beta-D-fructosidase	0.504979	8.49412	8.18735e-21	2.08825e-20
SMU_386	SMU_386	ribosomal-protein-alanine acetyltransferase	0.504472	5.97804	2.61515e-10	4.74442e-10
SMU_1023	pycB	oxaloacetate decarboxylase	0.50094	8.49077	1.93258e-18	4.61594e-18
SMU_1612c	SMU_1612c	hypothetical protein SMU_1612c	0.50077	8.36965	3.88755e-20	9.74089e-20
SMU_08	trcF	transcription-repair coupling factor	0.498707	8.95002	1.5411e-21	4.00245e-21
SMU_636	nagB	N-acetylglucosamine-6-phosphate isomerase	0.498299	8.49201	3.95576e-19	9.64488e-19
SMU_26	plsX	phosphate acyltransferase	0.497646	8.62518	1.17286e-22	3.15295e-22
SMU_1704	SMU_1704	hypothetical protein SMU_1704	0.497555	5.21146	2.25102e-07	3.5901e-07
SMU_281	SMU_281	hypothetical protein SMU_281	0.493375	4.01408	0.00179156	0.00235097
SMU_1489	lacX	hypothetical protein SMU_1489	0.489379	3.54316	0.000314402	0.000425757
SMU_1782	SMU_1782	hypothetical protein SMU_1782	0.489066	6.9428	7.2991e-11	1.35506e-10
SMU_919c	queC	ATPase- confers aluminum resistance	0.488997	7.40726	5.78602e-07	9.03981e-07
SMU_1434c	SMU_1434c	glycosyltransferase	0.488829	8.74433	4.75109e-15	1.01438e-14
SMU_1767c	SMU_1767c	hypothetical protein SMU_1767c	0.487525	5.90378	1.00907e-09	1.78672e-09
SMU_2019	rl29	50S ribosomal protein L29	0.48686	7.59652	4.09293e-08	6.76047e-08
SMU_1261c	SMU_1261c	phosphoribosyl-ATP pyrophosphohydrolase	0.48676	4.10653	3.08568e-05	4.40307e-05
SMU_1304c	whiA	hypothetical protein SMU_1304c	0.486644	8.94162	2.66523e-21	6.90394e-21
SMU_2104	SMU_2104	hypothetical protein SMU_2104	0.485551	9.28664	6.03151e-19	1.45987e-18
SMU_581	xseB	exodeoxyribonuclease VII small subunit	0.4855	4.68706	5.11214e-06	7.56566e-06
SMU_387	tsaD	UGMP family protein	0.484072	7.37002	3.03443e-16	6.74618e-16
SMU_1232c	SMU_1232c	hypothetical protein SMU_1232c	0.483372	6.65504	1.73065e-11	3.30216e-11
SMU_1616c	SMU_1616c	hypothetical protein SMU_1616c	0.48143	6.17929	1.08824e-07	1.77106e-07
SMU_156	SMU_156	hypothetical protein SMU_156	0.481098	8.32279	1.50513e-18	3.62541e-18
SMU_1771c	SMU_1771c	hypothetical protein SMU_1771c	0.480927	-0.356807	0.169841	0.19039
SMU_937	SMU_937	mevalonate diphosphate decarboxylase	0.479282	8.31476	2.42566e-18	5.75227e-18
SMU_1258c	SMU_1258c	restriction endonuclease	0.477751	4.22796	8.83132e-05	0.000122935
SMU_376	SMU_376	aminotransferase	0.473918	6.00482	5.24738e-11	9.78726e-11
SMU_471	gpsB	hypothetical protein SMU_471	0.473547	7.90113	1.68929e-15	3.64974e-15
SMU_1384	leuA	2-isopropylmalate synthase	0.47304	8.70617	1.89111e-17	4.36007e-17
SMU_769	SMU_769	hypothetical protein SMU_769	0.472965	6.2551	2.69871e-09	4.7115e-09
SMU_631	SMU_631	hypothetical protein SMU_631	0.47269	5.90872	3.25859e-10	5.88497e-10
SMU_339	SMU_339	hypothetical protein SMU_339	0.472124	8.95724	1.41e-19	3.51091e-19
SMU_314	SMU_314	hypothetical protein SMU_314	0.471787	3.51356	0.000156589	0.000215269
SMU_116	lacD2	tagatose 1-6-diphosphate aldolase	0.469942	4.49911	0.000108515	0.000150321
SMU_1765c	SMU_1765c	hypothetical protein SMU_1765c	0.467889	5.56303	3.47689e-07	5.50553e-07
SMU_1874	lepC	signal peptidase I	0.466867	7.10996	1.02737e-12	2.03028e-12
SMU_723	SMU_723	cadmium-transporting ATPase	0.465979	10.9155	1.35576e-20	3.44034e-20
SMU_588	SMU_588	hypothetical protein SMU_588	0.465365	8.73566	4.04905e-17	9.26027e-17
SMU_514	SMU_514	transcriptional regulator	0.464206	5.42027	3.98696e-08	6.59088e-08
SMU_22	gbpB	secreted antigen GbpB/SagA	0.462874	13.0681	3.89693e-19	9.51308e-19
SMU_1593c	SMU_1593c	CDP-diglyceride synthetase	0.461602	7.05481	1.78717e-09	3.13937e-09
SMU_1833	recG	ATP-dependent DNA helicase- RecG	0.459663	8.0951	1.23933e-17	2.87063e-17
SMU_167	SMU_167	hypothetical protein SMU_167	0.457697	6.03623	1.5109e-06	2.31516e-06
SMU_236c	SMU_236c	transcriptional regulator	0.456942	6.62364	5.58125e-11	1.04002e-10
SMU_1721c	SMU_1721c	diaminopimelate decarboxylase	0.456623	9.55174	3.67337e-18	8.64936e-18
SMU_550	ftsQ	cell division protein FtsQ	0.453185	8.85177	3.47226e-18	8.19518e-18
SMU_1032	tnr5	transposon integrase; Tn916 ORF3-like	0.449201	5.11193	2.12425e-05	3.04746e-05
SMU_2011	rl6	50S ribosomal protein L6	0.447946	11.4046	2.55067e-11	4.81604e-11
SMU_756	SMU_756	hypothetical protein SMU_756	0.447563	7.46543	9.81294e-12	1.89046e-11
SMU_594	SMU_594	hypothetical protein SMU_594	0.447301	2.34851	0.0084275	0.0105372
SMU_735	SMU_735	hypothetical protein SMU_735	0.447045	5.21519	0.0022872	0.00298565
SMU_1436c	SMU_1436c	hypothetical protein SMU_1436c	0.446681	7.68133	1.11406e-09	1.96564e-09
SMU_1525	murA	UDP-N-acetylglucosamine 1-carboxyvinyltransferase	0.446357	8.77878	1.04882e-14	2.21554e-14
SMU_1709	trkH	potassium uptake protein TrkH	0.446281	9.36488	1.13454e-16	2.57111e-16
SMU_1471c	SMU_1471c	hypothetical protein SMU_1471c	0.444854	5.4306	2.53824e-05	3.6297e-05
SMU_1954	groEL	molecular chaperone GroEL	0.444126	12.2026	3.07271e-16	6.82367e-16
SMU_1319c	SMU_1319c	hypothetical protein SMU_1319c	0.441695	6.80829	2.77469e-11	5.23408e-11
SMU_1499	rexA	exonuclease RexA	0.439762	9.20769	1.69433e-18	4.06638e-18
SMU_1555c	SMU_1555c	hypothetical protein SMU_1555c	0.438979	8.60676	1.17229e-13	2.40991e-13
SMU_139	SMU_139	hypothetical protein SMU_139	0.438916	4.43699	0.000181474	0.000248964
SMU_1971c	SMU_1971c	thioredoxin	0.438254	5.20769	1.99556e-05	2.866e-05
SMU_1161c	SMU_1161c	hypothetical protein SMU_1161c	0.437403	4.61768	0.000349356	0.000471993
SMU_1741	fabD	malonyl CoA-ACP transacylase	0.430744	11.0375	1.23019e-18	2.96676e-18
SMU_647	SMU_647	methyltransferase	0.430034	7.20499	1.37383e-12	2.70957e-12
SMU_909	SMU_909	permease	0.429321	6.41281	8.06796e-10	1.43508e-09
SMU_2079c	SMU_2079c	hypothetical protein SMU_2079c	0.428038	7.20799	8.15571e-07	1.26233e-06
SMU_1233	deoB	phosphopentomutase	0.4252	9.15253	1.09195e-13	2.24939e-13
SMU_297	polI	DNA polymerase I	0.424375	10.2116	4.45507e-18	1.04652e-17
SMU_493	pfl2	formate acetyltransferase	0.423362	9.40231	2.44237e-10	4.45123e-10
SMU_313	SMU_313	PTS system sorbitol-specific transporter subunit IIA	0.420298	3.74004	0.00126047	0.00166392
SMU_695	SMU_695	hypothetical protein SMU_695	0.415994	7.42487	1.52674e-10	2.8056e-10
SMU_1249c	SMU_1249c	hypothetical protein SMU_1249c	0.41576	7.17081	1.18843e-08	2.01649e-08
SMU_79	fruB	exo-beta-D-fructosidase	0.41478	4.29178	0.000174083	0.000239155
SMU_1375c	SMU_1375c	hypothetical protein SMU_1375c	0.414583	6.41023	9.52883e-08	1.55458e-07
SMU_178	SMU_178	hypothetical protein SMU_178	0.414546	6.96423	3.94313e-11	7.38919e-11
SMU_400	SMU_400	secreted esterase	0.411685	8.28882	3.4499e-14	7.21869e-14
SMU_944	thyA	thymidylate synthase	0.411668	7.84197	1.87395e-11	3.56875e-11
SMU_1145c	SMU_1145c	histidine kinase	0.409949	6.01851	1.27517e-08	2.16182e-08
SMU_1522	glnP	amino acid ABC transporter integral membrane protein	0.409243	8.14348	8.92217e-10	1.58404e-09
SMU_1768c	SMU_1768c	hypothetical protein SMU_1768c	0.406948	7.58082	4.78543e-11	8.95919e-11
SMU_2012	rs8	30S ribosomal protein S8	0.405875	10.7666	1.98891e-10	3.64146e-10
SMU_2006	secY	preprotein translocase subunit SecY	0.40513	12.4974	2.60685e-10	4.73367e-10
SMU_25	recO	DNA repair protein RecO	0.403891	7.45219	1.13634e-09	2.0014e-09
SMU_1022	citG2	2-(5\'\'-triphosphoribosyl)-3\'-dephosphocoenzyme-A synthase	0.403499	6.74314	3.54219e-08	5.88495e-08
SMU_1670c	SMU_1670c	hypothetical protein SMU_1670c	0.403272	5.61537	7.2134e-06	1.05967e-05
SMU_2007	rl15	50S ribosomal protein L15	0.4032	10.9636	3.42375e-11	6.43406e-11
SMU_1925c	SMU_1925c	hypothetical protein SMU_1925c	0.402903	5.37836	1.40664e-05	2.03635e-05
SMU_1068c	SMU_1068c	ABC transporter ATP-binding protein	0.399533	5.75403	1.2685e-06	1.95123e-06
SMU_117c	SMU_117c	hypothetical protein SMU_117c	0.392872	5.52306	9.47659e-05	0.000131458
SMU_287	SMU_287	ComB- accessory factor for ComA	0.392384	9.84159	1.59702e-13	3.25616e-13
SMU_902	SMU_902	ABC transporter ATP-binding protein	0.389095	8.99849	4.9535e-16	1.09032e-15
SMU_1388	SMU_1388	RNA helicase	0.385623	7.74921	1.78056e-08	2.99821e-08
SMU_590c	SMU_590c	transposase- fragment	0.385413	4.76986	0.000231569	0.000315301
SMU_1926	psaR	transcriptional regulator	0.385104	5.61838	2.12496e-05	3.04746e-05
SMU_1307c	SMU_1307c	hypothetical protein SMU_1307c	0.38194	8.58807	8.46607e-13	1.67972e-12
SMU_473	mapZ	hypothetical protein SMU_473	0.378509	9.58941	7.90028e-14	1.6376e-13
SMU_2090c	SMU_2090c	hypothetical protein SMU_2090c	0.378319	5.88108	2.33068e-06	3.51987e-06
SMU_2146c	SMU_2146c	hypothetical protein SMU_2146c	0.378241	8.18963	1.16e-07	1.88476e-07
SMU_1797c	rsfS	hypothetical protein SMU_1797c	0.374434	6.29287	9.21399e-05	0.000127993
SMU_1109c	SMU_1109c	permease	0.37441	9.01899	1.23513e-13	2.53385e-13
SMU_552	ftsZ	cell division protein FtsZ	0.373546	11.2588	4.12109e-12	8.04036e-12
SMU_689	SMU_689	hypothetical protein SMU_689	0.371819	10.5216	1.6468e-15	3.56182e-15
SMU_1542c	SMU_1542c	lipid kinase	0.371121	8.63658	2.33359e-11	4.41875e-11
SMU_1622	pmsR	methionine sulfoxide reductase A	0.370514	6.01745	2.3179e-06	3.50398e-06
SMU_1374	SMU_1374	hypothetical protein SMU_1374	0.369059	5.87204	3.60356e-07	5.70158e-07
SMU_1091	wapE	cell wall protein- WapE	0.368732	8.91132	3.3189e-13	6.67803e-13
SMU_1836	aroG	phospho-2-dehydro-3-deoxyheptonate aldolase	0.366232	10.3065	7.52106e-15	1.60064e-14
SMU_961	SMU_961	hypothetical protein SMU_961	0.366044	10.0373	8.45746e-14	1.75127e-13
SMU_696	cmk	cytidylate kinase	0.365093	8.69523	6.31667e-11	1.17596e-10
SMU_1303c	SMU_1303c	dipeptidase	0.364912	9.71621	3.35318e-13	6.7402e-13
SMU_2021	rs3	30S ribosomal protein S3	0.363607	11.8164	5.35368e-09	9.23336e-09
SMU_1067c	SMU_1067c	ABC transporter permease	0.362444	6.27535	4.08639e-07	6.43486e-07
SMU_1036	SMU_1036	hypothetical protein SMU_1036	0.361696	3.84358	0.00232745	0.00303224
SMU_513	SMU_513	hypothetical protein SMU_513	0.361578	4.21388	0.00176203	0.00231528
SMU_245	mecA	adaptor protein	0.36144	8.80068	1.11716e-13	2.29896e-13
SMU_385	SMU_385	glycoprotein endopeptidase	0.360771	5.78745	1.32835e-05	1.92582e-05
SMU_824	SMU_824	dTDP-4-keto-L-rhamnose reductase	0.360204	8.84966	2.98857e-11	5.62688e-11
SMU_790	SMU_790	hypothetical protein SMU_790	0.360149	0.81272	0.154802	0.174021
SMU_165	SMU_165	hypothetical protein SMU_165	0.359258	7.28057	5.70089e-07	8.92079e-07
SMU_2023c	rpsS	30S ribosomal protein S19	0.358251	10.6759	2.96594e-08	4.9482e-08
SMU_24	SMU_24	aromatic amino acid aminotransferase	0.357617	7.59608	4.83227e-08	7.94871e-08
SMU_1466	metA	homoserine O-succinyltransferase	0.357338	8.78109	7.68774e-12	1.48679e-11
SMU_232	ilvH	acetolactate synthase 3 regulatory subunit	0.357319	8.39973	7.91067e-12	1.52694e-11
SMU_1470c	SMU_1470c	hypothetical protein SMU_1470c	0.357315	5.65284	1.90246e-05	2.73427e-05
SMU_1030	SMU_1030	polyribonucleotide nucleotidyltransferase	0.356184	-1.07767	0.392357	0.420881
SMU_1641c	SMU_1641c	hypothetical protein SMU_1641c	0.355128	7.50203	0.00208099	0.00272182
SMU_622c	SMU_622c	hypothetical protein SMU_622c	0.354267	6.97274	1.31637e-07	2.12842e-07
SMU_29	purC	phosphoribosylaminoimidazolesuccinocarboxamide synthase	0.353437	6.33138	0.0168682	0.0205514
SMU_284	SMU_284	hypothetical protein SMU_284	0.350313	5.45662	0.000450472	0.000605492
SMU_2078c	SMU_2078c	Holliday junction resolvase-like protein	0.350219	8.59797	4.54891e-07	7.14061e-07
SMU_983	bglC	transcriptional regulator	0.348956	5.64608	0.0005369	0.000720206
SMU_2100c	SMU_2100c	hypothetical protein SMU_2100c	0.348678	8.5629	1.48907e-11	2.84394e-11
SMU_401c	SMU_401c	hypothetical protein SMU_401c	0.345487	7.11179	1.315e-07	2.12793e-07
SMU_2028	sacB	beta-D-fructosyltransferase	0.345207	10.6931	2.9703e-13	5.99477e-13
SMU_549	murG	undecaprenyldiphospho-muramoylpentapeptide beta-N-acetylglucosaminyltransferase	0.345034	9.02581	2.74407e-13	5.54944e-13
SMU_2115	SMU_2115	short-chain dehydrogenase	0.34242	4.08596	0.00326061	0.0042067
SMU_727	SMU_727	transcriptional regulator	0.341189	3.4612	0.0101739	0.0126113
SMU_1146c	SMU_1146c	response regulator	0.34045	4.15756	0.00119646	0.00158152
SMU_2014	rs14	30S ribosomal protein S14	0.340033	11.1787	1.90631e-07	3.05255e-07
SMU_2016	rl24	50S ribosomal protein L24	0.335668	11.229	1.92362e-08	3.22817e-08
SMU_433	SMU_433	transcriptional regulator	0.335626	6.80279	8.64007e-05	0.000120525
SMU_1783	proS	prolyl-tRNA synthetase	0.334318	10.2621	1.07211e-12	2.1166e-12
SMU_1245c	SMU_1245c	hypothetical protein SMU_1245c	0.333566	8.33524	1.03049e-09	1.82142e-09
SMU_320	SMU_320	5-formyltetrahydrofolate cyclo-ligase	0.332662	6.71176	1.15659e-06	1.78046e-06
SMU_976	potD	ABC transporter periplasmic spermidine/putrescine-binding protein	0.332084	7.78971	4.36541e-09	7.56164e-09
SMU_1305c	SMU_1305c	hypothetical protein SMU_1305c	0.329587	8.58258	1.52256e-10	2.8005e-10
SMU_158	cysS	cysteinyl-tRNA synthetase	0.326571	9.21701	5.08379e-11	9.49991e-11
SMU_867	rimM	16S rRNA-processing protein RimM	0.326008	5.67335	0.000122597	0.000169505
SMU_2008	rl30	50S ribosomal protein L30	0.325431	10.5067	1.06753e-06	1.64464e-06
SMU_1455	mutX	mutator protein- pyrophosphohydrolase	0.325204	5.17598	0.000392779	0.000529375
SMU_1191	pfk	6-phosphofructokinase	0.322485	10.8863	8.7463e-09	1.49679e-08
SMU_1464c	SMU_1464c	hypothetical protein SMU_1464c	0.321323	6.72679	7.54017e-07	1.1722e-06
SMU_747c	SMU_747c	permease	0.321297	8.91711	1.12382e-09	1.98111e-09
SMU_1972c	SMU_1972c	hypothetical protein SMU_1972c	0.319184	4.68632	0.00761417	0.00954527
SMU_635	SMU_635	hypothetical protein SMU_635	0.316019	7.79074	1.6733e-05	2.41188e-05
SMU_71	SMU_71	cation efflux pump (multidrug resistance protein)	0.315954	6.87486	3.64756e-07	5.76662e-07
SMU_494	SMU_494	fructose-6-phosphate aldolase	0.315537	7.81111	1.08392e-05	1.57834e-05
SMU_694c	SMU_694c	ferredoxin (4Fe-4S)	0.313172	6.1436	0.00012337	0.000170307
SMU_1018	SMU_1018	hypothetical protein SMU_1018	0.312792	4.87629	0.00478245	0.0060951
SMU_1308	aldR	translation initiation inhibitor; aldR regulator-like protein	0.311058	7.68583	1.7759e-08	2.99289e-08
SMU_285	SMU_285	hypothetical protein SMU_285	0.311022	5.12903	0.00458898	0.00585602
SMU_868	trmD	tRNA (guanine-N(1)-)-methyltransferase	0.309955	6.09209	0.00132778	0.00175045
SMU_1026	SMU_1026	hypothetical protein SMU_1026	0.309718	3.25229	0.0181226	0.0220527
SMU_981	bglB1	BglB fragment	0.30963	2.67338	0.0376919	0.0443748
SMU_938	SMU_938	phosphomevalonate kinase	0.308987	7.94424	2.45608e-08	4.11135e-08
SMU_1205c	SMU_1205c	hypothetical protein SMU_1205c	0.308923	7.27554	5.1182e-05	7.22569e-05
SMU_1671c	SMU_1671c	hypothetical protein SMU_1671c	0.30754	5.5143	0.000789519	0.00104848
SMU_1306c	SMU_1306c	glmZ(sRNA)-inactivating NTPase	0.305303	8.31776	1.53884e-08	2.6044e-08
SMU_1798c	SMU_1798c	hypothetical protein SMU_1798c	0.305292	7.55745	2.19654e-06	3.32991e-06
SMU_1070c	SMU_1070c	hypothetical protein SMU_1070c	0.303944	4.77994	0.00230887	0.00301197
SMU_950	engB	GTP-binding protein YsxC	0.303499	9.52163	3.12764e-09	5.44603e-09
SMU_741	SMU_741	hypothetical protein SMU_741	0.303453	7.09002	6.29074e-06	9.28234e-06
SMU_174c	SMU_174c	hypothetical protein SMU_174c	0.301315	6.4142	8.80703e-05	0.000122683
SMU_1027	SMU_1027	transcriptional regulator	0.30028	4.00611	0.0127592	0.0156987
SMU_687c	SMU_687c	hypothetical protein SMU_687c	0.300051	2.42802	0.0910627	0.104131
SMU_1139c	SMU_1139c	methylase	0.299917	7.85756	6.9815e-08	1.14462e-07
SMU_1021	cilA	citrate lyase- alfa subunit	0.299716	8.80044	8.30478e-09	1.42245e-08
SMU_464	SMU_464	nicotinate phosphoribosyltransferase	0.295839	9.82049	6.86121e-10	1.22799e-09
SMU_1837	aroH	phospho-2-dehydro-3-deoxyheptonate aldolase	0.295248	6.73608	5.51297e-05	7.76102e-05
SMU_755	lgt	prolipoprotein diacylglyceryl transferase	0.29406	9.78933	4.76568e-09	8.2335e-09
SMU_1192	dnaE	DNA polymerase III DnaE	0.293878	9.36046	4.64814e-09	8.0374e-09
SMU_1457	rmlB	dTDP-glucose-4-6-dehydratase	0.293386	10.3399	4.40556e-08	7.27081e-08
SMU_15	ftsH	cell division protein FtsH	0.287519	11.6296	5.31373e-10	9.56184e-10
SMU_1294	flaW	flavodoxin	0.284964	5.26121	0.00783867	0.00981435
SMU_1008	SMU_1008	response regulator	0.283414	6.53224	0.0001188	0.000164455
SMU_2010	rl18	50S ribosomal protein L18	0.283314	11.2073	4.57753e-06	6.81497e-06
SMU_787	SMU_787	transcriptional regulator	0.282873	8.9819	3.2162e-08	5.35227e-08
SMU_999	SMU_999	hypothetical protein SMU_999	0.282613	2.95677	0.103343	0.117634
SMU_1991	pbp1b	membrane carboxypeptidase- penicillin-binding protein 1b	0.28092	9.21276	7.31618e-08	1.19752e-07
SMU_157	cysE	serine acetyltransferase	0.280048	9.03579	1.08386e-08	1.8422e-08
SMU_2136c	SMU_2136c	hypothetical protein SMU_2136c	0.279218	6.11748	9.07168e-05	0.000126193
SMU_1521	SMU_1521	amino acid ABC transporter permease	0.27823	8.26098	5.35013e-06	7.90613e-06
SMU_2148c	ecfT	cobalt permease	0.277213	7.73997	3.69087e-06	5.51968e-06
SMU_1253c	SMU_1253c	hypothetical protein SMU_1253c	0.276883	4.17152	0.0156282	0.0191108
SMU_76	SMU_76	N-acetyl-muramidase	0.275834	7.95464	8.05782e-07	1.25009e-06
SMU_2022	rl22	50S ribosomal protein L22	0.272064	10.9048	3.56665e-06	5.33792e-06
SMU_75	SMU_75	D-alanyl-D-alanine carboxypeptidase	0.270689	8.61513	1.0245e-07	1.66868e-07
SMU_1922	dnaB	chromosome replication protein	0.270229	9.2537	3.92032e-08	6.48611e-08
SMU_2015	rl5	50S ribosomal protein L5	0.269102	11.7918	1.08473e-05	1.57837e-05
SMU_23	prs	ribose-phosphate pyrophosphokinase	0.265999	8.86747	2.80649e-06	4.22564e-06
SMU_327	radA	DNA repair protein RadA	0.264678	8.72359	3.67584e-08	6.10189e-08
SMU_744	ftsY	cell division protein FtsY	0.263637	8.51608	1.41937e-07	2.28938e-07
SMU_07	pth	peptidyl-tRNA hydrolase	0.263198	6.46851	0.0002109	0.000288539
SMU_1069c	SMU_1069c	hypothetical protein SMU_1069c	0.263173	4.23947	0.0128223	0.0157667
SMU_403	dinB	DNA polymerase IV	0.26281	7.47672	1.55134e-05	2.24257e-05
SMU_1781	SMU_1781	hypothetical protein SMU_1781	0.260075	8.36877	1.3894e-05	2.01286e-05
SMU_338	SMU_338	RNA-binding protein	0.259112	9.04411	9.0413e-07	1.39831e-06
SMU_478	kguA	guanylate kinase	0.256023	9.404	6.75636e-06	9.95464e-06
SMU_13	tilS	cell-cycle protein	0.252811	6.75422	0.000201886	0.000276586
SMU_115	fruD	PTS system fructose-specific transporter subunit IIA	0.252657	2.9937	0.0716591	0.0827027
SMU_1129	ciaR	response regulator CiaR	0.252603	6.50495	0.0018647	0.00244535
SMU_527	SMU_527	hypothetical protein SMU_527	0.251973	7.83491	1.25101e-05	1.81634e-05
SMU_823	SMU_823	hypothetical protein SMU_823	0.250061	8.32785	1.73578e-06	2.64551e-06
SMU_2118	opuCc	ABC transporter glycine betaine/carnitine/choline-binding protein	0.249594	9.52029	4.80187e-06	7.12767e-06
SMU_1262c	SMU_1262c	hypothetical protein SMU_1262c	0.247456	5.43283	0.0867491	0.0993128
SMU_2121c	SMU_2121c	hypothetical protein SMU_2121c	0.245678	4.32965	0.015199	0.0186087
SMU_321	SMU_321	hypothetical protein SMU_321	0.24436	7.67363	0.000149289	0.000205659
SMU_1325	ftsE	ABC transporter ATP-binding protein	0.241007	8.98041	1.51304e-06	2.31582e-06
SMU_2111c	SMU_2111c	hypothetical protein SMU_2111c	0.240624	4.2847	0.0370985	0.0437798
SMU_1277	gyrB	DNA gyrase subunit B	0.240035	9.9136	8.20085e-06	1.20207e-05
SMU_910	gtfD	glucosyltransferase-S	0.239673	11.1937	0.000236438	0.00032171
SMU_114	fruC	PTS system fructose-specific transporter subunit IIBC	0.236355	4.46374	0.0288415	0.0344645
SMU_780	aroC	chorismate synthase	0.229716	9.26551	2.59521e-06	3.91048e-06
SMU_2086	cinA	competence damage-inducible protein A	0.226234	8.95443	2.86093e-06	4.30436e-06
SMU_1061	ylxM	DNA-binding protein	0.224277	7.17823	0.000903556	0.00119753
SMU_1963c	SMU_1963c	sugar-binding periplasmic protein	0.221063	6.77186	0.000668809	0.00089414
SMU_875c	SMU_875c	transposase- IS150-like	0.220858	1.14278	0.330654	0.359131
SMU_684	SMU_684	hypothetical protein SMU_684	0.22016	5.2449	0.0374165	0.0440767
SMU_1791c	tmcAL	hypothetical protein SMU_1791c	0.218675	7.03841	0.00201684	0.00264138
SMU_1870	mutS2	DNA mismatch repair protein MutS2	0.217551	9.54348	1.58448e-05	2.28882e-05
SMU_1134c	pstB1	phosphate transporter ATP-binding protein	0.217112	8.09128	0.0002194	0.000299756
SMU_1460	rmlC	dTDP-4-keto-L-rhamnose reductase	0.216977	8.31966	0.000541696	0.00072615
SMU_472	SMU_472	N-6 adenine-specific DNA methylase	0.21646	8.7928	6.87195e-06	1.01175e-05
SMU_1776c	SMU_1776c	hypothetical protein SMU_1776c	0.215665	5.58244	0.0271658	0.0325793
SMU_1840	scrK	fructokinase	0.21532	8.77369	8.4836e-05	0.000118426
SMU_370	SMU_370	ABC transporter ATP-binding protein	0.215261	4.57148	0.0451856	0.0529158
SMU_572	folD	bifunctional 5-10-methylene-tetrahydrofolate dehydrogenase/ 5-10-methylene-tetrahydrofolate cyclohydrolase	0.214	7.96279	0.000150431	0.000207089
SMU_140	SMU_140	glutathione reductase	0.213766	4.54142	0.0287614	0.0343894
SMU_1579	SMU_1579	hypothetical protein SMU_1579	0.213451	4.35244	0.0617014	0.0715837
SMU_942	mvaA	hydroxymethylglutaryl-CoA reductase	0.213142	8.87991	3.02019e-05	4.3127e-05
SMU_2119	opuCd	osmoprotectant ABC transporter permease	0.212907	9.02021	4.38504e-05	6.20824e-05
SMU_913	SMU_913	glutamate dehydrogenase	0.211399	8.94886	3.96586e-05	5.63079e-05
SMU_1792c	SMU_1792c	hypothetical protein SMU_1792c	0.211281	5.81548	0.0159763	0.0195124
SMU_1697c	SMU_1697c	hypothetical protein SMU_1697c	0.211218	6.21062	0.00238945	0.00310894
SMU_1309c	SMU_1309c	glycerol dehydrogenase	0.209852	7.98163	0.000745246	0.000992996
SMU_2020	rl16	50S ribosomal protein L16	0.20939	11.2995	8.71077e-05	0.000121427
SMU_259	oppF	oligopeptide ABC transporter ATP-binding protein OppF	0.207611	9.37243	4.25024e-05	6.02597e-05
SMU_685	SMU_685	hypothetical protein SMU_685	0.207505	5.42484	0.069526	0.080334
SMU_1437	epsC	UDP-N-acetylglucosamine 2-epimerase	0.205513	8.43312	0.0025543	0.00331909
SMU_312	SMU_312	PTS system sorbitol phosphotransferase transporter subunit IIBC	0.204267	4.97987	0.0334433	0.0397489
SMU_975	potC	spermidine/putrescine ABC transporter permease	0.203571	7.20678	0.000905705	0.00119958
SMU_1444c	rnj	hypothetical protein SMU_1444c	0.20293	9.9473	4.98763e-05	7.04636e-05
SMU_623c	SMU_623c	deacetylase	0.201867	7.94456	0.000252327	0.000343096
SMU_1298	rl31	50S ribosomal protein L31	0.199565	8.85978	0.0287474	0.0343894
SMU_1672	clpP	ATP-dependent Clp protease proteolytic subunit	0.198564	9.40621	0.000330545	0.000447314
SMU_1989	rpoC	DNA-directed RNA polymerase subunit beta\'	0.198167	12.8338	8.33432e-05	0.000116505
SMU_246	rgpG	glycosyl transferase N-acetylglucosaminyltransferase RgpG	0.197441	9.62537	0.000221356	0.000302222
SMU_1784c	SMU_1784c	Eep protein-like protein	0.196181	9.26713	7.57226e-05	0.000106076
SMU_1463c	SMU_1463c	hypothetical protein SMU_1463c	0.195883	7.13741	0.00165835	0.00218048
SMU_216c	SMU_216c	hypothetical protein SMU_216c	0.193069	-0.719401	0.67984	0.705701
SMU_1960c	SMU_1960c	PTS system mannose-specific transporter subunit IIB	0.191911	4.76236	0.0835637	0.0957761
SMU_906	SMU_906	ABC transporter ATP-binding protein	0.190096	8.11946	0.000382566	0.000515959
SMU_587	SMU_587	hypothetical protein SMU_587	0.189402	8.40967	0.000478399	0.000642597
SMU_845	SMU_845	hypothetical protein SMU_845	0.188946	6.72779	0.00307816	0.00397645
SMU_48	purD	phosphoribosylamine--glycine ligase	0.188857	9.18927	0.00278358	0.00360996
SMU_1214	pyrC	dihydroorotase	0.188504	8.93126	0.000123028	0.000169952
SMU_1775c	SMU_1775c	hypothetical protein SMU_1775c	0.187612	5.22175	0.0792819	0.0910782
SMU_835	SMU_835	hypothetical protein SMU_835	0.187484	9.71661	0.000153533	0.000211214
SMU_659	SMU_659	response regulator SpaR	0.187321	3.57028	0.197918	0.220376
SMU_2009	rs5	30S ribosomal protein S5	0.18616	11.4945	0.00177095	0.00232546
SMU_394c	SMU_394c	hypothetical protein SMU_394c	0.185739	5.86237	0.00981388	0.0121726
SMU_483	SMU_483	phosphoprotein phosphatase	0.185163	8.75463	0.00027175	0.000369254
SMU_2123	SMU_2123	hypothetical protein SMU_2123	0.184203	5.50408	0.0397254	0.0466861
SMU_637c	SMU_637c	hypothetical protein SMU_637c	0.183537	6.37402	0.0092537	0.0115209
SMU_1480	SMU_1480	hypothetical protein SMU_1480	0.181267	6.71866	0.016271	0.0198602
SMU_1423	pdhA	pyruvate dehydrogenase- TPP-dependent E1 component alpha-subunit	0.180484	4.02971	0.261487	0.286988
SMU_1218	nylA	amidase	0.180252	7.04327	0.00342616	0.0044117
SMU_2065	SMU_2065	UDP-glucose 4-epimerase	0.179298	8.17914	0.000911045	0.00120505
SMU_1234	rpiA	ribose-5-phosphate isomerase A	0.178278	6.7466	0.0217042	0.0262985
SMU_1819	gatB	aspartyl/glutamyl-tRNA amidotransferase subunit B	0.176943	10.1268	0.000226377	0.000308654
SMU_2063	hemZ	ferrochelatase	0.174485	7.61851	0.00425519	0.00544751
SMU_1794c	SMU_1794c	hypothetical protein SMU_1794c	0.174406	5.403	0.0466613	0.0545478
SMU_595	pyrD	dihydroorotate dehydrogenase 1A	0.174268	7.1889	0.00917071	0.0114247
SMU_255	oppA	oligopeptide ABC transporter substrate-binding protein OppA	0.172482	10.7339	0.000707279	0.000944302
SMU_2167	rplB	50S ribosomal protein L2	0.172434	12.1018	0.0023597	0.00307223
SMU_1964c	SMU_1964c	response regulator	0.172431	5.45513	0.0558603	0.0650724
SMU_1020	cilB	citrate lyase CilB- citryl-CoA lyase subunit beta	0.17017	7.5732	0.00416621	0.00533704
SMU_508	SMU_508	hypothetical protein SMU_508	0.169839	5.70957	0.0383811	0.0451595
SMU_1746c	fabM	enoyl-CoA hydratase	0.16669	8.77423	0.0118346	0.0146153
SMU_422	rbfA	ribosome-binding factor A	0.164189	7.23067	0.0207432	0.0251493
SMU_1961c	SMU_1961c	PTS system sugar-specific transporter subunit IIA	0.163244	3.2494	0.224859	0.248706
SMU_1699c	SMU_1699c	hypothetical protein SMU_1699c	0.163126	7.47973	0.00586359	0.00742547
SMU_1772c	SMU_1772c	hypothetical protein SMU_1772c	0.157293	5.72357	0.124566	0.141066
SMU_185	SMU_185	hypothetical protein SMU_185	0.156719	1.32119	0.489317	0.520127
SMU_844	SMU_844	hypothetical protein SMU_844	0.156377	6.16902	0.0354981	0.0419906
SMU_707c	SMU_707c	endolysin	0.155348	9.31386	0.00270575	0.0035136
SMU_1250c	SMU_1250c	hypothetical protein SMU_1250c	0.154674	4.57175	0.217587	0.24093
SMU_1426c	glmM	phosphoglucosamine mutase	0.15395	9.46196	0.00333683	0.00430224
SMU_1263	hisI	phosphoribosyl-ATP pyrophosphatase / phosphoribosyl-AMP cyclohydrolase	0.152506	5.11121	0.0911425	0.104163
SMU_1556	ampM	methionine aminopeptidase	0.151913	8.77582	0.00286018	0.00370207
SMU_2135c	rpsD	30S ribosomal protein S4	0.151362	10.3032	0.00151747	0.00199657
SMU_70	thrC	threonine synthase	0.15127	8.80841	0.00483155	0.00614981
SMU_621c	SMU_621c	hypothetical protein SMU_621c	0.147366	8.72708	0.00365915	0.00470564
SMU_2131	SMU_2131	hypothetical protein SMU_2131	0.145988	-1.47165	0.88444	0.896137
SMU_2166	rplW	50S ribosomal protein L23	0.14382	10.423	0.0164295	0.0200414
SMU_786	pheA	prephenate dehydratase	0.142671	7.69063	0.0112584	0.0139383
SMU_1028	SMU_1028	hydrolase	0.142537	6.61643	0.0338445	0.0402017
SMU_258	oppD	oligopeptide ABC transporter ATP-binding protein OppD	0.141082	9.42855	0.00613787	0.00775801
SMU_2101	aspS	aspartyl-tRNA synthetase	0.140254	9.46589	0.00732237	0.00918524
SMU_538	trpA	tryptophan synthase subunit alpha	0.138955	5.89635	0.0670874	0.0775613
SMU_1898	SMU_1898	ABC transporter ATP-binding protein/permease	0.138441	4.85193	0.233941	0.258463
SMU_1427c	SMU_1427c	hypothetical protein SMU_1427c	0.137629	8.79298	0.0116988	0.0144655
SMU_1957	SMU_1957	PTS system mannose-specific transporter subunit IID	0.136739	6.25583	0.0624286	0.0723802
SMU_457	SMU_457	hypothetical protein SMU_457	0.13571	5.60554	0.111058	0.125984
SMU_399	SMU_399	hypothetical protein SMU_399	0.135278	7.15207	0.0250969	0.0302072
SMU_1414c	SMU_1414c	hypothetical protein SMU_1414c	0.134731	7.04809	0.0267921	0.0321505
SMU_1617	era	GTPase Era	0.134722	7.18053	0.0597074	0.0693511
SMU_618	SMU_618	hypothetical protein SMU_618	0.133003	11.099	0.017379	0.0211607
SMU_1685c	SMU_1685c	hypothetical protein SMU_1685c	0.133002	5.76424	0.11071	0.125661
SMU_1770	syv	valyl-tRNA synthetase	0.128352	10.6584	0.00648394	0.00816952
SMU_1239	pepV	dipeptidase PepV	0.127762	9.56457	0.0120956	0.0149192
SMU_1084	hemK	N5-glutamine S-adenosyl-L-methionine-dependent methyltransferase	0.126736	8.60427	0.0118608	0.0146386
SMU_1135	pstB	phosphate transporter ATP-binding protein	0.126677	8.20593	0.0244111	0.0294174
SMU_1415c	SMU_1415c	phosphatase	0.125468	7.36891	0.0357894	0.042285
SMU_356	purR	pur operon repressor	0.119805	7.60336	0.0579398	0.067416
SMU_901	papS	tRNA CCA-pyrophosphorylase	0.11811	8.01781	0.0324638	0.0386076
SMU_660	SMU_660	histidine kinase SpaK	0.117278	5.20055	0.228061	0.252107
SMU_974	potB	spermidine/putrescine ABC transporter permease	0.115278	7.45416	0.0778546	0.0894902
SMU_1009	SMU_1009	histidine kinase	0.114921	6.94375	0.0999988	0.114088
SMU_1651	SMU_1651	arsenate reductase	0.114612	6.82782	0.0825962	0.0947217
SMU_1832	SMU_1832	hypothetical protein SMU_1832	0.114394	5.21793	0.234572	0.259017
SMU_1951c	SMU_1951c	hypothetical protein SMU_1951c	0.112633	6.17599	0.171875	0.192454
SMU_1007	SMU_1007	ABC transporter permease	0.111829	8.12095	0.0442319	0.0518599
SMU_74	SMU_74	hypothetical protein SMU_74	0.111384	7.29235	0.126752	0.143461
SMU_279	SMU_279	hypothetical protein SMU_279	0.111005	5.49608	0.300892	0.328426
SMU_2150c	ecfA1	cobalt transporter ATP-binding subunit	0.109536	8.3703	0.0322156	0.0383583
SMU_603	murF	UDP-N-acetylmuramoylalanyl-D-glutamyl-2-6- diaminopimelate-D-alanyl-D-alanyl ligase pentapeptide synthase	0.106056	8.29176	0.0554906	0.0646796
SMU_1252	grk	glycerate kinase	0.105896	5.93489	0.143468	0.161554
SMU_1265	hisA	1-(5-phosphoribosyl)-5	0.10345	6.61074	0.111714	0.126656
SMU_1295	add	adenosine deaminase	0.103426	6.42954	0.134607	0.152092
SMU_257	oppC	transmembrane permease OppC	0.102685	9.12166	0.0440297	0.0516532
SMU_1803c	SMU_1803c	hypothetical protein SMU_1803c	0.102148	6.01822	0.32777	0.356202
SMU_1172c	SMU_1172c	hypothetical protein SMU_1172c	0.0976677	7.85452	0.0909877	0.104105
SMU_234	ilvA	threonine dehydratase	0.096693	9.23534	0.052575	0.0613529
SMU_1259	SMU_1259	restriction endonuclease	0.0952504	3.89977	0.450837	0.480249
SMU_1311	asnS	asparaginyl-tRNA synthetase	0.0930398	9.74925	0.0572668	0.0666718
SMU_283	SMU_283	hypothetical protein SMU_283	0.0919424	4.57081	0.44166	0.470726
SMU_2091c	mutS	DNA mismatch repair protein MutS	0.0913987	8.98714	0.0744096	0.0856785
SMU_1081c	SMU_1081c	hypothetical protein SMU_1081c	0.0906783	8.83442	0.114598	0.129852
SMU_1397c	SMU_1397c	hypothetical protein SMU_1397c	0.0899273	5.15462	0.338515	0.366081
SMU_1742c	SMU_1742c	trans-2-enoyl-ACP reductase	0.0893282	10.683	0.135951	0.153523
SMU_973	potA	spermidine/putrescine ABC transporter ATP-binding protein	0.0878215	8.34491	0.10137	0.11552
SMU_1204	parC	DNA topoisomerase IV subunit A	0.0865148	9.80877	0.0817292	0.0937814
SMU_1387	SMU_1387	oxidoreductase	0.0834907	7.15894	0.208392	0.231392
SMU_212c	SMU_212c	hypothetical protein SMU_212c	0.0814296	-1.44543	1	1
SMU_785	aroK	shikimate kinase	0.081045	6.03387	0.338003	0.365852
SMU_1075	dfp	phosphopantothenoylcysteine decarboxylase	0.0779482	7.14213	0.237127	0.261694
SMU_1264	hisF	imidazole glycerol phosphate synthase subunit HisF	0.0771556	5.78613	0.356445	0.384636
SMU_1358	SMU_1358	transposase fragment	0.0764248	7.04601	0.334348	0.362559
SMU_103	SMU_103	PTS system transporter subunit IIA	0.0762009	4.37297	0.591284	0.620567
SMU_389	SMU_389	hypothetical protein SMU_389	0.0760232	5.67561	0.379596	0.408071
SMU_1083c	SMU_1083c	hypothetical protein SMU_1083c	0.0749043	8.0929	0.168611	0.189117
SMU_1255c	SMU_1255c	hypothetical protein SMU_1255c	0.0736187	6.64583	0.376996	0.405495
SMU_1476c	hflX	GTP-binding protein	0.0713508	9.14517	0.18212	0.203582
SMU_229	SMU_229	hypothetical protein SMU_229	0.0712382	10.0802	0.203887	0.226895
SMU_436c	SMU_436c	transposase- ISSmu1	0.0695923	1.28473	0.737275	0.760566
SMU_779	aroB	3-dehydroquinate synthase	0.0695906	8.49653	0.17931	0.200554
SMU_748	SMU_748	hypothetical protein SMU_748	0.0673547	6.61919	0.362213	0.390438
SMU_1520	SMU_1520	ABC transporter glutamine binding protein	0.0663008	8.41103	0.255874	0.281292
SMU_1323	SMU_1323	hydrolase	0.066083	7.65781	0.245044	0.270132
SMU_805c	SMU_805c	amino acid ABC transporter ATP-binding protein	0.0654144	9.45291	0.305727	0.333521
SMU_648	prtM	foldase PrsA	0.0627257	10.0375	0.197488	0.22002
SMU_972	murB	UDP-N-acetylenolpyruvoylglucosamine reductase	0.0619496	7.87246	0.244046	0.26918
SMU_305	SMU_305	hypothetical protein SMU_305	0.0607372	8.22725	0.26405	0.289481
SMU_1459c	SMU_1459c	hypothetical protein SMU_1459c	0.0604704	8.21572	0.299296	0.326863
SMU_101	SMU_101	PTS system sorbose transporter subunit IIC	0.0600399	4.82904	0.583914	0.614175
SMU_256	oppB	oligopeptide transport system permease OppB	0.059162	8.97766	0.254273	0.279841
SMU_1017	oadB	oxaloacetate decarboxylase- sodium ion pump subunit	0.0578111	7.75661	0.334211	0.362559
SMU_1500	rexB	exonuclease RexB	0.0575267	8.37917	0.254068	0.279769
SMU_1424	pdhD	dihydrolipoamide dehydrogenase	0.0572028	3.9424	0.779074	0.798721
SMU_159	mrnC	hypothetical protein SMU_159	0.0569119	7.7573	0.376981	0.405495
SMU_1080c	SMU_1080c	transposon-like protein	0.0559482	7.84784	0.325915	0.354379
SMU_467	pbp1a	penicillin-binding protein 1a; membrane carboxypeptidase	0.0546088	10.8613	0.284976	0.311565
SMU_1807c	SMU_1807c	permease	0.0544443	6.12268	0.501425	0.53243
SMU_2149c	ecfA2	cobalt transporter ATP-binding subunit	0.0538711	7.97417	0.31576	0.3439
SMU_547	SMU_547	hypothetical protein SMU_547	0.0521943	7.09794	0.430129	0.459173
SMU_815	SMU_815	amino acid ABC transporter substrate-binding protein	0.0503869	8.26869	0.337176	0.365228
SMU_441	SMU_441	transcriptional regulator	0.0489527	5.43097	0.595055	0.623868
SMU_1799	nadD	nicotinic acid mononucleotide adenylyltransferase	0.0475338	8.4031	0.343462	0.371229
SMU_1206c	SMU_1206c	hypothetical protein SMU_1206c	0.0467217	7.58171	0.429821	0.45909
SMU_1623c	SMU_1623c	hypothetical protein SMU_1623c	0.0464029	8.72651	0.35275	0.380855
SMU_1618	dagK	diacylglycerol kinase	0.0450596	5.8639	0.56174	0.593312
SMU_548	murD	UDP-N-acetylmuramoyl-L-alanyl-D-glutamate synthetase	0.0438655	8.86731	0.358157	0.386274
SMU_1019	cilG	citrate lyase subunit gamma	0.0436822	5.93618	0.575611	0.606675
SMU_404c	SMU_404c	hypothetical protein SMU_404c	0.04341	5.72435	0.600812	0.628911
SMU_2092c	SMU_2092c	hypothetical protein SMU_2092c	0.0425443	5.79818	0.588295	0.617756
SMU_1133	phoU	phosphate transport system regulatory protein	0.0399107	7.51883	0.597851	0.62614
SMU_1321c	SMU_1321c	hypothetical protein SMU_1321c	0.0393543	7.30679	0.50739	0.53819
SMU_1416c	SMU_1416c	mutator protein MutT	0.0387362	7.27661	0.531288	0.562042
SMU_1573	metK	S-adenosylmethionine synthetase	0.0384546	9.936	0.435721	0.464894
SMU_366	gltB	glutamate synthase	0.0379997	8.53593	0.611645	0.639578
SMU_905	SMU_905	ABC transporter ATP-binding protein	0.0370409	8.20908	0.488788	0.519843
SMU_326	SMU_326	hypothetical protein SMU_326	0.0355792	6.14401	0.629054	0.656404
SMU_987	wapA	cell wall-associated protein WapA	0.0355068	11.3995	0.564891	0.596008
SMU_335	argH	argininosuccinate lyase	0.0330285	8.07786	0.532176	0.562683
SMU_1219c	SMU_1219c	hypothetical protein SMU_1219c	0.0329058	4.86364	0.739953	0.762538
SMU_66	SMU_66	hypothetical protein SMU_66	0.03121	7.40448	0.661273	0.688581
SMU_1372c	SMU_1372c	hypothetical protein SMU_1372c	0.0312063	3.02263	0.868259	0.880638
SMU_311	SMU_311	PTS system sorbitol (glucitol) transporter subunit IIC2	0.0311502	4.21284	0.808403	0.824968
SMU_1682c	SMU_1682c	intracellular protease	0.0307539	3.32356	0.835512	0.85089
SMU_1886	sys	seryl-tRNA synthetase	0.0284621	9.5469	0.573045	0.604291
SMU_1060	ffh	signal recognition particle protein	0.0281266	9.40476	0.597201	0.625789
SMU_233	ilvC	ketol-acid reductoisomerase	0.0265441	10.5933	0.593217	0.622269
SMU_184	sloC	ABC transporter metal binding lipoprotein	0.0253444	4.31033	0.832156	0.847905
SMU_1050	krpS	ribose-phosphate pyrophosphokinase	0.0244463	9.57307	0.660018	0.687634
SMU_1845	nusB	transcription antitermination protein NusB	0.0227379	8.23775	0.664277	0.690987
SMU_244	bacA	undecaprenyl pyrophosphate phosphatase	0.0225386	7.64305	0.697197	0.722965
SMU_2157	guaB	inosine 5\'-monophosphate dehydrogenase	0.0216474	9.66737	0.667411	0.693885
SMU_104	SMU_104	alpha-glucosidase	0.0213383	7.36373	0.761555	0.783179
SMU_1927	SMU_1927	ABC transporter ATP-binding protein	0.0213359	6.55278	0.764115	0.785001
SMU_1687	ppaC	manganese-dependent inorganic pyrophosphatase	0.019789	10.2365	0.679742	0.705701
SMU_1349	SMU_1349	hypothetical protein SMU_1349	0.0195792	7.91991	0.724129	0.748167
SMU_1057	satE	hypothetical protein SMU_1057	0.0193808	7.31512	0.773646	0.793974
SMU_580	xseA	exodeoxyribonuclease VII large subunit	0.0188707	8.02838	0.758634	0.780848
SMU_1140c	SMU_1140c	hypothetical protein SMU_1140c	0.0186199	7.42665	0.745316	0.767668
SMU_624	SMU_624	1-acylglycerol-3-phosphate O-acyltransferase	0.0180549	7.95465	0.763068	0.78433
SMU_2153c	SMU_2153c	peptidase	0.0180501	6.83384	0.789486	0.807318
SMU_301	SMU_301	hypothetical protein SMU_301	0.0177167	6.99392	0.787186	0.805794
SMU_1132	pepN	aminopeptidase	0.0176157	10.9539	0.70584	0.731546
SMU_1417c	SMU_1417c	oleoyl-acyl carrier protein thioesterase	0.0172509	6.36083	0.813469	0.829289
SMU_2080	SMU_2080	hypothetical protein SMU_2080	0.0163541	5.9291	0.849248	0.863995
SMU_1786	uppS	undecaprenyl pyrophosphate synthase	0.0156395	7.89119	0.789415	0.807318
SMU_1805	SMU_1805	transcriptional regulator	0.0151534	3.63624	0.932728	0.938855
SMU_2112	gbpA	glucan-binding protein GbpA	0.0150494	9.41251	0.786759	0.80577
SMU_1535	phsG	glycogen phosphorylase	0.0144538	11.0119	0.79676	0.813921
SMU_289	SMU_289	transcriptional regulator	0.0140105	7.52125	0.809026	0.825182
SMU_302	SMU_302	hypothetical protein SMU_302	0.0139873	6.90694	0.853103	0.867031
SMU_415	SMU_415	hypothetical protein SMU_415	0.0138908	7.96679	0.799081	0.815873
SMU_01	dnaA	chromosome replication initiator DnaA	0.0108926	7.88193	0.848546	0.863722
SMU_421	infB	translation initiation factor IF-2	0.00891789	10.8864	0.859236	0.872819
SMU_102	SMU_102	PTS system transporter subunit IID	0.0076966	6.06211	0.922384	0.930323
SMU_586	SMU_586	hypothetical protein SMU_586	0.00666176	8.42291	0.893563	0.90446
SMU_1818c	SMU_1818c	hypothetical protein SMU_1818c	0.00633043	3.6407	0.976609	0.97956
SMU_1688	dltD	extramembranal protein- DltD protein	0.00619025	9.9536	0.900922	0.911446
SMU_456	mraY	phospho-N-acetylmuramoyl-pentapeptide-transferase	0.00582904	8.7196	0.903815	0.913908
SMU_1694c	SMU_1694c	permease	0.00558904	6.88191	0.933603	0.939261
SMU_1114	gyrA	DNA gyrase subunit A	0.00515369	9.63905	0.922891	0.930364
SMU_866	SMU_866	hypothetical protein SMU_866	0.00233657	8.3979	0.966811	0.97071
SMU_819	mscL	large conductance mechanosensitive channel	0.000531694	8.86126	0.992796	0.994794
SMU_97	pyrG	CTP synthetase	-0.000110044	10.1771	0.998563	1
SMU_1855	SMU_1855	hypothetical protein SMU_1855	-0.00186779	7.03025	0.980191	0.982658
SMU_683	SMU_683	ATP-binding protein	-0.00204881	8.77601	0.966532	0.97071
SMU_484	pknB	serine/threonine protein kinase	-0.00415967	11.1134	0.929076	0.936125
SMU_1327c	SMU_1327c	4Fe-4S ferredoxin	-0.0066678	6.05025	0.930962	0.937551
SMU_393	SMU_393	hypothetical protein SMU_393	-0.00677085	5.83988	0.936267	0.941466
SMU_1422	pdhB	pyruvate dehydrogenase E1 component subunit beta	-0.00705858	4.48101	0.97214	0.975568
SMU_434	SMU_434	hypothetical protein SMU_434	-0.00807805	6.3265	0.91515	0.923963
SMU_869	trxB2	thioredoxin reductase	-0.00882847	7.38955	0.884905	0.896152
SMU_440	SMU_440	hypothetical protein SMU_440	-0.0100556	5.45596	0.921165	0.929564
SMU_160	SMU_160	metallopeptidase	-0.0111623	7.61318	0.849741	0.864056
SMU_640c	SMU_640c	GntR family transcriptional regulator	-0.0113401	7.15851	0.863726	0.876933
SMU_166	SMU_166	hypothetical protein SMU_166	-0.0122503	6.86014	0.866714	0.879518
SMU_2040	treR	transcriptional regulator; repressor of the trehalose operon	-0.012913	4.81819	0.908549	0.918229
SMU_310	SMU_310	sorbitol operon activator	-0.0146735	3.69001	0.910085	0.919315
SMU_1029	SMU_1029	hypothetical protein SMU_1029	-0.0164871	-0.568578	1	1
SMU_551	ftsA	cell division protein FtsA	-0.0165746	10.3881	0.739169	0.762124
SMU_997	SMU_997	inorganic ion ABC transporter ATP-binding protein	-0.0172565	7.39234	0.772035	0.792729
SMU_949	clpX	ATP-dependent protease ATP-binding subunit ClpX	-0.0185253	9.97883	0.725016	0.748694
SMU_988	SMU_988	cardiolipin synthase	-0.0187958	8.78185	0.716442	0.740993
SMU_2030	ctsR	CtsR family transcriptional regulator	-0.0189186	6.98906	0.795914	0.813474
SMU_2117	opuCb	osmoprotectant ABC transporter permease	-0.0201402	8.88197	0.686216	0.71195
SMU_543	SMU_543	hypothetical protein SMU_543	-0.0203396	8.48824	0.717214	0.741407
SMU_2160	SMU_2160	transmembrane protein	-0.0236016	6.96622	0.710572	0.735304
SMU_1564	glgP	glycogen phosphorylase	-0.0248668	9.67722	0.617742	0.645615
SMU_1322	budC	acetoin reductase	-0.0256236	7.67503	0.645245	0.672594
SMU_1002	topA	DNA topoisomerase I	-0.0258336	8.84066	0.636171	0.663483
SMU_1590	amyA	alpha-amylase	-0.0266403	8.82472	0.58614	0.615818
SMU_414	SMU_414	ABC transporter permease	-0.0268695	7.51366	0.66165	0.688614
SMU_395	pepX	x-prolyl-dipeptidyl aminopeptidase	-0.0289691	8.17779	0.608125	0.636232
SMU_1003	gid	tRNA (uracil-5-)-methyltransferase Gid	-0.0316913	8.10852	0.580816	0.611515
SMU_1220c	SMU_1220c	hypothetical protein SMU_1220c	-0.0323597	7.35645	0.580587	0.611515
SMU_1074	SMU_1074	phosphopantothenate--cysteine ligase	-0.0355126	6.94932	0.562664	0.593973
SMU_1169c	SMU_1169c	thioredoxin	-0.03616	6.65175	0.585414	0.61538
SMU_2066c	SMU_2066c	transmembrane protein	-0.0367345	9.78674	0.502416	0.533198
SMU_1527	atpA	ATP synthase F0F1 subunit epsilon	-0.0431423	10.0477	0.383063	0.411133
SMU_1975c	SMU_1975c	hypothetical protein SMU_1975c	-0.0457523	8.25071	0.416129	0.445661
SMU_428	SMU_428	hypothetical protein SMU_428	-0.0462999	7.4604	0.425846	0.455333
SMU_1428c	dacA	hypothetical protein SMU_1428c	-0.04666	7.55645	0.457326	0.486902
SMU_214c	SMU_214c	hypothetical protein SMU_214c	-0.047827	-0.0481655	0.942047	0.9468
SMU_711	SMU_711	hypothetical protein SMU_711	-0.0496144	3.16566	0.758896	0.780848
SMU_750c	SMU_750c	hypothetical protein SMU_750c	-0.0496925	0.709157	0.87113	0.8831
SMU_1421	pdhC	branched-chain alpha-keto acid dehydrogenase E2 subunit	-0.0503994	4.79814	0.71027	0.735304
SMU_68	SMU_68	hypothetical protein SMU_68	-0.0515388	5.15962	0.58396	0.614175
SMU_1025	SMU_1025	transcriptional regulator	-0.0524232	2.73084	0.733564	0.75713
SMU_1059	satC	hypothetical protein SMU_1059	-0.0535046	6.50516	0.496404	0.52738
SMU_67	SMU_67	acyltransferase	-0.0545681	10.0766	0.266943	0.292492
SMU_215c	SMU_215c	hypothetical protein SMU_215c	-0.0559883	-1.4988	1	1
SMU_384	SMU_384	hypothetical protein SMU_384	-0.0563417	4.81509	0.622246	0.649981
SMU_1373c	SMU_1373c	hypothetical protein SMU_1373c	-0.056425	3.23689	0.709089	0.734532
SMU_2061	SMU_2061	hypothetical protein SMU_2061	-0.0568708	6.96944	0.396517	0.425114
SMU_2064c	SMU_2064c	transmembrane protein	-0.0585954	9.05612	0.270936	0.296704
SMU_789	SMU_789	hypothetical protein SMU_789	-0.0596084	8.45715	0.284976	0.311565
SMU_442	SMU_442	hypothetical protein SMU_442	-0.0596979	6.23654	0.401902	0.430655
SMU_362	SMU_362	hypothetical protein SMU_362	-0.061962	5.46406	0.512269	0.543076
SMU_1795c	SMU_1795c	hypothetical protein SMU_1795c	-0.0620104	6.69677	0.336889	0.365116
SMU_286	SMU_286	ABC transporter ATP-binding protein ComA	-0.0621749	10.8572	0.18962	0.211728
SMU_429c	SMU_429c	hypothetical protein SMU_429c	-0.0624613	4.47193	0.539461	0.570083
SMU_1256c	SMU_1256c	hypothetical protein SMU_1256c	-0.064242	5.04815	0.529376	0.560317
SMU_243	SMU_243	hypothetical protein SMU_243	-0.0651577	8.0567	0.222982	0.246767
SMU_1729c	mltG	aminodeoxychorismate lyase	-0.0656401	9.70756	0.207781	0.230841
SMU_1861c	SMU_1861c	hypothetical protein SMU_1861c	-0.0661427	7.08919	0.33812	0.365852
SMU_743	SMU_743	hypothetical protein SMU_743	-0.0668396	7.55916	0.256258	0.281559
SMU_1606	smpB	SsrA-binding protein	-0.0681337	5.64949	0.427416	0.456767
SMU_871	pfkB	fructose-1-phosphate kinase	-0.0710973	7.32479	0.330826	0.359131
SMU_1270	hisD	bifunctional histidinal dehydrogenase/ histidinol dehydrogenase	-0.0715545	7.26157	0.26124	0.286875
SMU_1467	apt	adenine phosphoribosyltransferase	-0.0716202	7.93093	0.213243	0.236514
SMU_1728	greA	transcription elongation factor GreA	-0.0718844	7.76345	0.205036	0.228047
SMU_1166c	SMU_1166c	ABC transporter permease	-0.0723398	5.98685	0.325172	0.353958
SMU_2133c	SMU_2133c	hypothetical protein SMU_2133c	-0.0726625	6.71538	0.29031	0.317223
SMU_717	murM	peptidoglycan branched peptide synthesis protein MurM	-0.0733162	8.80513	0.136344	0.153879
SMU_1058	satD	hypothetical protein SMU_1058	-0.0746902	7.40382	0.190823	0.212952
SMU_563	argF	ornithine carbamoyltransferase	-0.0747988	5.27239	0.424134	0.453746
SMU_568	SMU_568	amino acid ABC transporter ATP-binding protein	-0.0773319	8.28946	0.152624	0.17167
SMU_537	trpB	tryptophan synthase subunit beta	-0.077684	5.58975	0.381471	0.409866
SMU_507	SMU_507	DeoR family transcriptional regulator	-0.0781002	4.62545	0.462174	0.491801
SMU_1079c	SMU_1079c	ABC transporter ATP-binding protein	-0.0792055	9.32936	0.127102	0.143774
SMU_1006	SMU_1006	ABC transporter ATP-binding protein	-0.0864133	7.00075	0.183726	0.205263
SMU_650	alaS	alanyl-tRNA synthetase	-0.0891205	10.4096	0.0850814	0.0974595
SMU_1856c	SMU_1856c	hypothetical protein SMU_1856c	-0.0896796	7.81864	0.103115	0.117442
SMU_340	rpmH	50S ribosomal protein L34	-0.0900266	7.50971	0.194636	0.217086
SMU_1168	SMU_1168	transcriptional regulator	-0.0911007	6.29526	0.197173	0.219792
SMU_2154c	SMU_2154c	peptidase	-0.0931122	6.66111	0.166427	0.186773
SMU_1823	pncA	pyrazinamidase/nicotinamidase	-0.095277	8.09215	0.0976477	0.111469
SMU_1449	SMU_1449	fibronectin/fibrinogen-binding protein	-0.096347	7.31193	0.106468	0.120983
SMU_1143c	SMU_1143c	bifunctional riboflavin kinase/FMN adenylyltransferase	-0.096512	7.28617	0.1082	0.122882
SMU_1005	gtfC	glucosyltransferase-SI	-0.0984388	12.9331	0.0612553	0.0711075
SMU_1266	hisH	imidazole glycerol phosphate synthase subunit HisH	-0.0994189	6.04309	0.213519	0.236689
SMU_2094c	SMU_2094c	hypothetical protein SMU_2094c	-0.100995	4.53541	0.325819	0.354379
SMU_1956c	SMU_1956c	hypothetical protein SMU_1956c	-0.102782	4.08611	0.375937	0.404792
SMU_2098	argS	arginyl-tRNA synthetase	-0.102877	9.09852	0.035464	0.0419752
SMU_1883	SMU_1883	hypothetical protein SMU_1883	-0.103654	6.45333	0.150842	0.169761
SMU_231	ilvB	acetolactate synthase catalytic subunit	-0.10391	10.3546	0.0592511	0.0688612
SMU_1830c	SMU_1830c	hypothetical protein SMU_1830c	-0.104006	8.44192	0.0347991	0.0412618
SMU_1624	rrf1	ribosome recycling factor	-0.105066	8.38809	0.0730627	0.084225
SMU_1137	pstC1	phosphate ABC transporter permease	-0.10596	8.5177	0.0373768	0.0440767
SMU_634	queA	S-adenosylmethionine--tRNA ribosyltransferase-isomerase	-0.107116	8.50334	0.0701418	0.0809985
SMU_1078c	SMU_1078c	ABC transporter ATP-binding protein	-0.107567	9.61577	0.0260616	0.0312928
SMU_822	rpoD	RNA polymerase sigma factor RpoD	-0.107998	9.03234	0.0289508	0.0345744
SMU_1708	trkA	potassium transporter peripheral membrane protein	-0.108208	9.53163	0.028539	0.0341774
SMU_874	SMU_874	bifunctional homocysteine S-methyltransferase/5-10-methylenetetrahydrofolate reductase	-0.109929	4.59726	0.311602	0.339557
SMU_1482c	SMU_1482c	hypothetical protein SMU_1482c	-0.110608	6.4478	0.10451	0.118827
SMU_833	SMU_833	glycosyltransferase	-0.112318	7.92268	0.0626226	0.0725257
SMU_450	proA	gamma-glutamyl phosphate reductase	-0.11526	8.67235	0.0285498	0.0341774
SMU_1492	lacF	PTS system lactose-specific transporter subunit IIA	-0.115718	0.493815	0.677574	0.704083
SMU_616	SMU_616	hypothetical protein SMU_616	-0.1163	7.81623	0.0745246	0.0857614
SMU_1838	secA	preprotein translocase subunit SecA	-0.11644	11.1838	0.014206	0.0174251
SMU_806c	SMU_806c	glutamine ABC transporter permease	-0.119601	10.4595	0.032272	0.0384025
SMU_1528	atpB	ATP synthase F0F1 subunit beta	-0.12123	11.7663	0.0149945	0.0183696
SMU_1136	pstC	phosphate ABC transporter permease	-0.122241	8.61783	0.0252448	0.0303669
SMU_411c	SMU_411c	hypothetical protein SMU_411c	-0.12232	6.69436	0.0726452	0.0837923
SMU_1900	SMU_1900	hypothetical protein SMU_1900	-0.128139	4.44825	0.210382	0.233472
SMU_1673	upp	uracil phosphoribosyltransferase	-0.129385	7.50734	0.0454636	0.05321
SMU_1631	SMU_1631	peptidyl-prolyl cis-trans isomerase	-0.130897	6.12197	0.0761671	0.087601
SMU_420	SMU_420	hypothetical protein SMU_420	-0.131042	4.98998	0.247203	0.272361
SMU_1317c	SMU_1317c	hypothetical protein SMU_1317c	-0.131956	6.0056	0.130612	0.147661
SMU_1965c	SMU_1965c	histidine kinase	-0.132384	6.51184	0.0580685	0.0675262
SMU_1335c	SMU_1335c	enoyl-ACP reductase	-0.1338	8.82889	0.0449884	0.0527158
SMU_318	SMU_318	hippurate hydrolase	-0.13792	8.97039	0.0066575	0.0083776
SMU_1461	rmlA	glucose-1-phosphate thymidylyltransferase	-0.139195	9.2985	0.00513246	0.00651617
SMU_2081	SMU_2081	hypothetical protein SMU_2081	-0.139762	6.80546	0.0528486	0.0616361
SMU_38c	SMU_38c	transcriptional regulator	-0.140099	3.86286	0.263132	0.288634
SMU_1588c	SMU_1588c	hexosyltransferase	-0.140305	10.4877	0.00498902	0.00634214
SMU_73	SMU_73	hypothetical protein SMU_73	-0.140766	8.46376	0.0103923	0.0128741
SMU_864	SMU_864	ABC transporter permease	-0.143593	8.31187	0.0339599	0.0403147
SMU_388	SMU_388	branched-chain amino acid ABC transporter permease	-0.143906	7.86142	0.0203756	0.0247187
SMU_2139c	rplI	50S ribosomal protein L9	-0.144947	7.22071	0.0624606	0.0723802
SMU_1689	dltC	D-alanine--poly(phosphoribitol) ligase subunit 2	-0.145036	7.29061	0.0243076	0.0293103
SMU_1400c	SMU_1400c	hypothetical protein SMU_1400c	-0.145728	4.48429	0.17048	0.190999
SMU_2087	tagI	3-methyladenine DNA glycosylase	-0.14768	7.24671	0.0284418	0.0340891
SMU_754	hprK	HPr kinase/phosphorylase	-0.148453	10.1044	0.00342933	0.00441293
SMU_1485c	SMU_1485c	endonuclease	-0.149354	6.93696	0.0357715	0.042285
SMU_241c	SMU_241c	amino acid ABC transporter ATP-binding protein	-0.152225	7.46473	0.0138967	0.0170667
SMU_1958c	SMU_1958c	PTS system mannose-specific transporter subunit IIC	-0.152614	6.20908	0.0421865	0.0495492
SMU_1484c	SMU_1484c	hypothetical protein SMU_1484c	-0.154786	7.55634	0.0086188	0.0107506
SMU_542	glk	glucose kinase	-0.154821	9.34121	0.00479622	0.00610874
SMU_1170	ccdA	cytochrome C biogenesis protein	-0.156932	6.67768	0.0142253	0.0174381
SMU_1176	SMU_1176	cation efflux transporter	-0.159069	7.59004	0.00667395	0.008393
SMU_1578	birA	bifunctional biotin-	-0.15934	6.62116	0.025694	0.0308699
SMU_1215	ung	uracil-DNA glycosylase	-0.160705	7.84912	0.00509286	0.00647001
SMU_990	dapA	dihydrodipicolinate synthase	-0.163107	9.42485	0.004471	0.00570912
SMU_360	gapC	extracellular glyceraldehyde-3-phosphate dehydrogenase	-0.165449	13.4945	0.00935561	0.0116405
SMU_847c	SMU_847c	hypothetical protein SMU_847c	-0.165931	3.26158	0.30679	0.334497
SMU_536	trpF	N-(5\'-phosphoribosyl)anthranilate isomerase	-0.166813	4.53685	0.100956	0.115114
SMU_1334	sfp	phosphopantetheinyl transferase	-0.169857	8.64642	0.00977194	0.0121433
SMU_742	SMU_742	hypothetical protein SMU_742	-0.17093	7.26219	0.0082368	0.0103063
SMU_09	SMU_09	hypothetical protein SMU_09	-0.171373	6.32843	0.0234424	0.0283186
SMU_365	gltA	glutamate synthase	-0.172459	10.3358	0.00624061	0.0078729
SMU_1268	hisB	imidazoleglycerol-phosphate dehydratase	-0.174073	5.67019	0.0437683	0.0513768
SMU_1053	rex	redox-sensing transcriptional repressor Rex	-0.174383	7.55743	0.0121153	0.0149343
SMU_1966c	SMU_1966c	periplasmic sugar-binding protein	-0.176342	5.63711	0.0385719	0.0453572
SMU_2024c	rplD	50S ribosomal protein L4	-0.178084	11.9199	0.00203973	0.00266961
SMU_539c	SMU_539c	signal peptidase type IV	-0.180692	2.37038	0.28216	0.308826
SMU_1529	atpC	ATP synthase F0F1 subunit gamma	-0.181628	10.9325	0.000782626	0.00104002
SMU_155	pnpA	polynucleotide phosphorylase	-0.181667	10.1511	0.000219311	0.000299756
SMU_107	SMU_107	hypothetical protein SMU_107	-0.18196	-1.39422	0.780749	0.800027
SMU_1326	rf2	peptide chain release factor 2	-0.182802	9.40133	0.000668776	0.00089414
SMU_455	pbp2x	penicillin-binding protein 2X	-0.183284	10.0287	0.000143938	0.000198426
SMU_1267c	SMU_1267c	hypothetical protein SMU_1267c	-0.183421	5.40566	0.0939591	0.10732
SMU_1420	SMU_1420	oxidoreductase	-0.18496	7.00426	0.012169	0.0149911
SMU_1846c	SMU_1846c	hypothetical protein SMU_1846c	-0.185967	8.25463	0.00391286	0.00501895
SMU_1142c	spxA	transcriptional regulator Spx	-0.187559	7.91948	0.000698103	0.000932677
SMU_1299c	SMU_1299c	acetate kinase	-0.18912	4.69429	0.103732	0.11801
SMU_1082	glyA	serine hydroxymethyltransferase	-0.190106	9.34065	0.000303349	0.000411068
SMU_354	SMU_354	hypothetical protein SMU_354	-0.191177	8.56162	0.000300446	0.00040769
SMU_164	SMU_164	tRNA/rRNA methyltransferase	-0.19126	6.97382	0.00460523	0.005873
SMU_1543	dnlJ	NAD-dependent DNA ligase LigA	-0.191503	9.25253	0.000437875	0.000589356
SMU_1357	SMU_1357	transposase fragment	-0.191553	7.67051	0.0187576	0.0228114
SMU_1789c	SMU_1789c	hypothetical protein SMU_1789c	-0.194079	7.49273	0.00526084	0.00667491
SMU_1141c	SMU_1141c	hypothetical protein SMU_1141c	-0.19541	5.86172	0.0222615	0.026941
SMU_1269	serB	phosphoserine phosphatase	-0.196178	6.415	0.0117874	0.0145661
SMU_673	SMU_673	hypothetical protein SMU_673	-0.197978	6.53739	0.00416367	0.00533704
SMU_1572	murZ	UDP-N-acetylglucosamine 1-carboxyvinyltransferase	-0.200007	9.01095	4.98312e-05	7.04498e-05
SMU_1820c	gatA	aspartyl/glutamyl-tRNA amidotransferase subunit A	-0.202206	10.1073	3.32408e-05	4.73308e-05
SMU_1683c	SMU_1683c	hypothetical protein SMU_1683c	-0.204524	6.64886	0.00373027	0.00479399
SMU_1163c	SMU_1163c	ABC transporter ATP-binding protein	-0.207848	7.12272	0.00310037	0.00400255
SMU_1509	rgg	transcriptional regulator	-0.208173	5.30317	0.046205	0.054046
SMU_1948	secE	preprotein translocase subunit SecE	-0.209037	5.99069	0.014164	0.0173843
SMU_489	SMU_489	hypothetical protein SMU_489	-0.209419	5.96726	0.00379776	0.00487759
SMU_205c	SMU_205c	hypothetical protein SMU_205c	-0.211935	0.757727	0.440785	0.470044
SMU_1016	bcc	acetyl-CoA carboxylase biotin carboxyl carrier protein subunit	-0.212734	5.72777	0.0254468	0.0305915
SMU_309	SMU_309	regulator of sorbitol operon	-0.215101	5.29639	0.0229452	0.0277516
SMU_300	tgt	queuine tRNA-ribosyltransferase	-0.216061	7.48232	0.000182736	0.000250524
SMU_1777	nrdI	flavoprotein NrdI	-0.217555	5.76713	0.0129879	0.0159605
SMU_304	tadA	deaminase	-0.218773	6.99519	0.000741625	0.000988834
SMU_1300c	SMU_1300c	hypothetical protein SMU_1300c	-0.220865	5.47199	0.0238965	0.0288496
SMU_716	murN	peptidoglycan branched peptide synthesis protein MurN	-0.222191	9.08536	7.11961e-06	1.04666e-05
SMU_1369	SMU_1369	hypothetical protein SMU_1369	-0.223467	1.08461	0.38218	0.410406
SMU_1203	ilvE	branched-chain amino acid aminotransferase	-0.224551	8.99812	6.71225e-05	9.40944e-05
SMU_834	SMU_834	hypothetical protein SMU_834	-0.225289	9.29746	1.46619e-05	2.12103e-05
SMU_2125	SMU_2125	hypothetical protein SMU_2125	-0.225643	5.04754	0.0374001	0.0440767
SMU_502	SMU_502	hypothetical protein SMU_502	-0.226223	9.56095	6.58879e-06	9.71493e-06
SMU_91	ropA	trigger factor	-0.226929	10.8862	0.000855584	0.0011347
SMU_1407c	SMU_1407c	transposase- ISSmu1	-0.227278	-0.472003	0.519808	0.550775
SMU_1632	pfs	5\'-methylthioadenosine/S-adenosylhomocysteine nucleosidase	-0.228526	8.37214	0.000122619	0.000169505
SMU_1619c	ybeY	metal-binding heat shock protein	-0.230312	6.54218	0.000586278	0.000784856
SMU_2164	htrA	serine protease HtrA	-0.231552	8.72011	9.56337e-05	0.000132569
SMU_1336	pksD	hypothetical protein SMU_1336	-0.231746	8.98009	5.48992e-05	7.73403e-05
SMU_1004	gtfB	glucosyltransferase-I	-0.23285	8.8644	0.00201171	0.00263639
SMU_416	trmB	tRNA (guanine-N(7)-)-methyltransferase	-0.23383	7.47727	0.000301896	0.000409378
SMU_639	SMU_639	acetyltransferase	-0.234302	6.17454	0.00620038	0.00783153
SMU_1679c	SMU_1679c	hypothetical protein SMU_1679c	-0.234514	7.59766	5.88197e-05	8.26296e-05
SMU_2084c	SMU_2084c	transcriptional regulator Spx	-0.235675	10.0364	2.31839e-06	3.50398e-06
SMU_893	SMU_893	anticodon nuclease	-0.235768	7.33786	4.23517e-05	6.00887e-05
SMU_470	SMU_470	hypothetical protein SMU_470	-0.236244	3.51937	0.0659418	0.0762811
SMU_454	ftsL	cell division protein	-0.237249	5.59649	0.00670377	0.00842518
SMU_475	rny	hypothetical protein SMU_475	-0.237403	10.6183	1.01569e-06	1.56598e-06
SMU_1301c	SMU_1301c	methyltransferase	-0.238184	6.49252	0.000907793	0.00120154
SMU_1678	SMU_1678	acyl-CoA thioesterase	-0.238922	8.86004	1.72593e-06	2.63251e-06
SMU_1042	SMU_1042	hypothetical protein SMU_1042	-0.238975	8.49175	8.44083e-06	1.23452e-05
SMU_883	dexB	dextran glucosidase DexB	-0.240437	8.0675	2.46676e-05	3.53002e-05
SMU_1412c	SMU_1412c	ABC transporter membrane protein subunit and ATP-binding protein	-0.240452	8.52188	4.70307e-06	6.99143e-06
SMU_1054	SMU_1054	glutamine amidotransferase	-0.242157	7.35079	0.000732177	0.00097689
SMU_771c	SMU_771c	hypothetical protein SMU_771c	-0.242181	4.01849	0.0300534	0.0358481
SMU_2137c	SMU_2137c	hypothetical protein SMU_2137c	-0.243298	5.55925	0.0072871	0.00914676
SMU_1800c	SMU_1800c	hypothetical protein SMU_1800c	-0.244118	6.58243	0.0024351	0.00316626
SMU_1173	cysD	O-acetylhomoserine sulfhydrylase	-0.244782	8.95528	4.74386e-06	7.04681e-06
SMU_1990	rpoB	DNA-directed RNA polymerase subunit beta	-0.245304	12.3508	4.12819e-07	6.49554e-07
SMU_2075c	SMU_2075c	hypothetical protein SMU_2075c	-0.245832	9.38143	6.93072e-06	1.01964e-05
SMU_359	fusA	elongation factor G	-0.246793	12.8378	3.43025e-07	5.436e-07
SMU_1361c	SMU_1361c	TetR family transcriptional regulator	-0.247108	8.8123	3.52433e-05	5.01462e-05
SMU_12	SMU_12	hypothetical protein SMU_12	-0.247398	8.15513	5.26049e-06	7.77943e-06
SMU_872	fruI	PTS system fructose-specific transporter subunit IIABC	-0.249988	9.41475	3.11976e-07	4.9479e-07
SMU_1633c	SMU_1633c	hypothetical protein SMU_1633c	-0.252823	6.67744	0.0007746	0.00103004
SMU_832	SMU_832	hypothetical protein SMU_832	-0.254643	8.91207	3.15352e-06	4.73028e-06
SMU_1659c	rsmI	hypothetical protein SMU_1659c	-0.257538	8.26749	3.14693e-05	4.48724e-05
SMU_638	SMU_638	16S pseudouridylate synthase	-0.257728	6.90651	0.000441881	0.000594346
SMU_1254	SMU_1254	hypothetical protein SMU_1254	-0.258747	5.9401	0.000349493	0.000471993
SMU_700c	SMU_700c	phosphoglycerate mutase	-0.259158	7.61068	1.06838e-05	1.55685e-05
SMU_1014	SMU_1014	hypothetical protein SMU_1014	-0.259199	5.60047	0.00276032	0.00358212
SMU_1785	cdsA	phosphatidate cytidylyltransferase synthase	-0.259485	8.52944	1.8416e-06	2.8025e-06
SMU_1182	mtlD	mannitol-1-phosphate 5-dehydrogenase	-0.260406	6.90843	8.42756e-05	0.000117726
SMU_213c	SMU_213c	hypothetical protein SMU_213c	-0.260886	-0.817394	0.523543	0.554437
SMU_518	SMU_518	hypothetical protein SMU_518	-0.260986	7.86528	2.45632e-05	3.5176e-05
SMU_608	prfC	peptide chain release factor 3	-0.263163	8.42355	1.74078e-07	2.79423e-07
SMU_39	SMU_39	hypothetical protein SMU_39	-0.263679	3.96406	0.0203236	0.0246707
SMU_1044c	SMU_1044c	pseudouridylate synthase	-0.263751	7.65029	1.40091e-06	2.14829e-06
SMU_1605	SMU_1605	MDR permease	-0.265902	7.76265	3.8821e-06	5.8013e-06
SMU_1992	tyrS	tyrosyl-tRNA synthetase	-0.267016	9.15157	7.54397e-07	1.1722e-06
SMU_2120c	SMU_2120c	3-methyladenine DNA glycosylase	-0.267806	6.03335	0.00590758	0.00747169
SMU_1530	atpD	ATP synthase F0F1 subunit alpha	-0.267829	11.5575	1.67566e-08	2.82875e-08
SMU_1241	uvrC	excinuclease ABC subunit C	-0.271237	8.37783	4.51238e-07	7.08885e-07
SMU_1370c	SMU_1370c	transposase- IS150-like	-0.272847	1.7518	0.159101	0.178753
SMU_1943	syl	leucyl-tRNA synthetase	-0.276975	11.0096	4.70405e-08	7.74418e-08
SMU_953c	SMU_953c	transcriptional regulator/aminotransferase	-0.27707	6.33222	6.66723e-05	9.35291e-05
SMU_713	ftsW	cell division protein FtsW	-0.279734	10.3118	1.32193e-07	2.13567e-07
SMU_1955	groES	co-chaperonin GroES	-0.279816	7.43795	0.00034757	0.000470033
SMU_1076	SMU_1076	hypothetical protein SMU_1076	-0.280747	8.48018	1.68889e-07	2.71313e-07
SMU_535	trpC	indole-3-glycerol phosphate synthase	-0.280891	5.05983	0.00216373	0.00282818
SMU_948	SMU_948	hypothetical protein SMU_948	-0.283809	5.69678	0.00127514	0.00168217
SMU_322c	SMU_322c	glucose-1-phosphate uridylyltransferase	-0.284402	9.2174	9.16039e-09	1.56362e-08
SMU_692	SMU_692	hypothetical protein SMU_692	-0.286934	8.08232	1.24228e-07	2.01516e-07
SMU_1690	dltB	hypothetical protein SMU_1690	-0.286984	9.79976	3.89065e-08	6.44238e-08
SMU_355	SMU_355	CMP-binding factor	-0.287609	8.96286	2.34375e-08	3.92992e-08
SMU_609	SMU_609	40K cell wall protein	-0.288018	6.67665	0.0221958	0.0268778
SMU_817	SMU_817	amino acid ABC transporter substrate-binding protein	-0.289338	7.47874	8.14395e-07	1.26149e-06
SMU_794	SMU_794	hypothetical protein SMU_794	-0.289353	6.80814	4.31342e-05	6.11119e-05
SMU_217c	SMU_217c	hypothetical protein SMU_217c	-0.291503	0.673817	0.371704	0.400451
SMU_1447c	SMU_1447c	hypothetical protein SMU_1447c	-0.292591	8.08016	2.4416e-07	3.88782e-07
SMU_1490	lacG	6-phospho-beta-galactosidase	-0.292648	4.41398	0.00843187	0.0105372
SMU_1774c	SMU_1774c	hypothetical protein SMU_1774c	-0.292663	5.06968	0.00433	0.00553617
SMU_628	SMU_628	DNA polymerase III subunit delta	-0.292774	5.38369	0.000585853	0.000784814
SMU_1207	fic	hypothetical protein SMU_1207	-0.294144	7.84591	1.01907e-07	1.6612e-07
SMU_682	SMU_682	hypothetical protein SMU_682	-0.29578	7.7019	3.92691e-07	6.19352e-07
SMU_2046c	SMU_2046c	hypothetical protein SMU_2046c	-0.297163	7.85667	5.97812e-06	8.82759e-06
SMU_2126c	SMU_2126c	purine-nucleoside phosphorylase	-0.297473	6.56834	9.2327e-06	1.34934e-05
SMU_1271	hisG	ATP phosphoribosyltransferase	-0.297849	5.11394	0.00660328	0.00831463
SMU_1445c	SMU_1445c	ABC transporter ATP-binding protein	-0.298081	7.26923	3.93416e-06	5.8703e-06
SMU_821	dnaG	DNA primase	-0.300666	9.46757	4.99385e-09	8.62023e-09
SMU_161	SMU_161	transcriptional regulator	-0.301042	7.23525	6.62624e-05	9.30195e-05
SMU_200c	SMU_200c	hypothetical protein SMU_200c	-0.301919	0.120483	0.352499	0.380791
SMU_952	SMU_952	homocysteine methyltransferase	-0.302739	7.01595	1.9808e-06	3.01202e-06
SMU_72	SMU_72	hypothetical protein SMU_72	-0.303581	5.62579	0.00141235	0.00186072
SMU_150	SMU_150	hypothetical protein SMU_150	-0.304409	1.38734	0.137666	0.155284
SMU_2113c	SMU_2113c	hypothetical protein SMU_2113c	-0.304591	4.7956	0.00441709	0.00564391
SMU_996	SMU_996	ferrichromeABC transporter permease	-0.304659	7.40539	4.61692e-06	6.86848e-06
SMU_1634c	SMU_1634c	hypothetical protein SMU_1634c	-0.305294	6.90383	8.31154e-05	0.000116268
SMU_1055	radC	hypothetical protein SMU_1055	-0.307195	5.63144	0.000747153	0.000994872
SMU_873	metE	5-methyltetrahydropteroyltriglutamate/homocysteine S-methyltransferase	-0.309	4.30009	0.0157471	0.0192443
SMU_778	aroE	shikimate 5-dehydrogenase	-0.311558	8.20529	7.13424e-09	1.22512e-08
SMU_123	polC	DNA polymerase III PolC	-0.311831	9.87366	2.36851e-10	4.32058e-10
SMU_1337c	SMU_1337c	alpha/beta hydrolase	-0.31299	8.12219	1.70997e-05	2.46294e-05
SMU_1947	nusG	transcription antitermination protein NusG	-0.313064	7.60701	1.59453e-08	2.69406e-08
SMU_761	SMU_761	protease	-0.314817	9.0087	3.12024e-10	5.64534e-10
SMU_293	SMU_293	hypothetical protein SMU_293	-0.315735	4.75198	0.00620389	0.00783153
SMU_1607	vacB	exoribonuclease R	-0.317149	8.29996	6.4356e-09	1.1061e-08
SMU_897	SMU_897	type I restriction-modification system- helicase subunits	-0.318485	8.43611	3.91067e-09	6.79168e-09
SMU_1804c	SMU_1804c	hypothetical protein SMU_1804c	-0.320011	0.223328	0.254995	0.280481
SMU_162c	SMU_162c	hypothetical protein SMU_162c	-0.321783	7.14288	5.05849e-06	7.49741e-06
SMU_1208c	SMU_1208c	hypothetical protein SMU_1208c	-0.323919	8.09718	1.91312e-08	3.21326e-08
SMU_1339	bacD	bacitracin synthetase	-0.32453	11.537	1.57466e-07	2.53165e-07
SMU_1680c	SMU_1680c	hypothetical protein SMU_1680c	-0.324567	7.4755	1.98713e-07	3.17941e-07
SMU_11	SMU_11	hypothetical protein SMU_11	-0.324699	1.7149	0.0743067	0.0856096
SMU_1310	SMU_1310	hypothetical protein SMU_1310	-0.32484	3.68581	0.0189445	0.0230247
SMU_626	SMU_626	competence protein	-0.326235	3.37082	0.0153048	0.0187267
SMU_485	SMU_485	hypothetical protein SMU_485	-0.327139	5.63395	0.000372173	0.000502282
SMU_2056	SMU_2056	recombination factor protein RarA	-0.329265	8.03556	5.32614e-07	8.3475e-07
SMU_1316c	SMU_1316c	hypothetical protein SMU_1316c	-0.330068	6.68288	2.99468e-05	4.27934e-05
SMU_1491	lacE	PTS system lactose-specific transporter subunit IIBC	-0.330669	3.89532	0.00428949	0.00548791
SMU_545	SMU_545	hypothetical protein SMU_545	-0.330978	3.77742	0.00529969	0.00671992
SMU_1609c	SMU_1609c	preprotein translocase subunit SecG	-0.331738	7.22902	1.26421e-07	2.04908e-07
SMU_1531	atpE	ATP synthase F0F1 subunit delta	-0.331745	9.44838	1.01074e-08	1.72086e-08
SMU_1660c	SMU_1660c	DNA replication intiation control protein YabA	-0.33494	6.0924	1.85647e-05	2.6701e-05
SMU_1831	aspG	L-asparaginase	-0.336388	7.85465	1.33946e-09	2.355e-09
SMU_882	msmK	multiple sugar-binding ABC transporter ATP-binding protein- MsmK	-0.337364	7.25396	1.29472e-07	2.09682e-07
SMU_941c	SMU_941c	hypothetical protein SMU_941c	-0.337374	8.10485	9.82821e-09	1.67475e-08
SMU_486	SMU_486	histidine kinase	-0.339234	6.18887	1.31215e-05	1.90372e-05
SMU_1526c	SMU_1526c	hypothetical protein SMU_1526c	-0.339965	4.6009	0.000753924	0.00100322
SMU_863	SMU_863	ABC transporter ATP-binding protein	-0.340839	7.7775	3.04893e-06	4.58029e-06
SMU_1359	SMU_1359	hypothetical protein SMU_1359	-0.341779	6.04266	9.15469e-05	0.000127259
SMU_1931	gidB	16S rRNA methyltransferase GidB	-0.342334	6.3042	4.61302e-05	6.52637e-05
SMU_1513	smc	chromosome segregation ATPase	-0.346581	9.67933	1.2162e-11	2.32948e-11
SMU_1494	lacC	tagatose-6-phosphate kinase	-0.348101	2.22766	0.0250169	0.0301292
SMU_10	SMU_10	hypothetical protein SMU_10	-0.348358	6.37201	3.99133e-07	6.29014e-07
SMU_2088	ruvA	Holliday junction DNA helicase RuvA	-0.350084	7.60053	9.04804e-09	1.54577e-08
SMU_773c	lysS	lysyl-tRNA synthetase	-0.350517	9.42763	8.95722e-13	1.7754e-12
SMU_1730c	SMU_1730c	acetyltransferase	-0.350691	7.1785	3.47924e-09	6.04769e-09
SMU_220c	SMU_220c	hypothetical protein SMU_220c	-0.352505	7.48699	1.53532e-07	2.47041e-07
SMU_2151	pgsA	phosphotidylglycerophosphate synthase	-0.352716	7.52069	7.57464e-10	1.35082e-09
SMU_836	SMU_836	hypothetical protein SMU_836	-0.353553	6.06273	8.34079e-06	1.22078e-05
SMU_396	glpF	glycerol uptake facilitator protein	-0.354251	9.73486	3.98102e-12	7.77469e-12
SMU_1010	citC	citrate lyase ligase	-0.35656	6.5013	6.03634e-07	9.42349e-07
SMU_462	SMU_462	hypothetical protein SMU_462	-0.358203	6.25659	1.32317e-06	2.03376e-06
SMU_1085	rf1	peptide chain release factor 1	-0.35877	8.63419	3.04987e-13	6.14914e-13
SMU_947	dfrA	dihydrofolate reductase	-0.362521	7.15061	4.41918e-06	6.58415e-06
SMU_1483c	SMU_1483c	hypothetical protein SMU_1483c	-0.366855	5.99542	2.98743e-06	4.4913e-06
SMU_2093	argR	transcriptional regulator of arginine metabolism	-0.371937	5.7464	5.07616e-06	7.51801e-06
SMU_1225	cpsY	transcriptional regulator	-0.37248	7.57883	3.36306e-11	6.32598e-11
SMU_96	rpoE	DNA-directed RNA polymerase subunit delta	-0.372674	6.74499	7.74948e-05	0.000108482
SMU_105	SMU_105	transcriptional regulator; repressor of sugar transport operon	-0.372812	7.28327	2.41022e-09	4.22638e-09
SMU_439	SMU_439	transcriptional regulator	-0.373918	3.88314	0.00289138	0.00374002
SMU_1312	aspB	aspartate aminotransferase	-0.374981	9.01938	1.9245e-11	3.66151e-11
SMU_1592	pepQ	dipeptidase PepQ	-0.375246	7.92829	3.49441e-11	6.56007e-11
SMU_795	SMU_795	esterase	-0.375398	6.80927	1.48443e-07	2.39045e-07
SMU_1041	SMU_1041	ABC transporter ATP-binding protein	-0.376715	7.44825	8.24378e-11	1.52901e-10
SMU_523	SMU_523	hypothetical protein SMU_523	-0.379373	7.4145	1.02579e-09	1.81473e-09
SMU_435	SMU_435	N-acetylglucosamine-6-phosphate deacetylase	-0.379999	7.45171	7.07519e-10	1.26515e-09
SMU_252	SMU_252	hypothetical protein SMU_252	-0.380678	7.27879	6.29127e-10	1.12903e-09
SMU_1662	holB	DNA polymerase III subunit delta\'	-0.381725	7.37752	1.75505e-10	3.21625e-10
SMU_406c	SMU_406c	hypothetical protein SMU_406c	-0.38279	7.05003	6.68626e-10	1.19775e-09
SMU_784	aroA	3-phosphoshikimate 1-carboxyvinyltransferase	-0.384836	7.38297	3.00417e-08	5.00778e-08
SMU_1144	truB	tRNA pseudouridine synthase B	-0.385433	7.07865	8.82754e-09	1.5094e-08
SMU_1847	efp	elongation factor P	-0.386442	9.34201	4.25903e-13	8.50952e-13
SMU_1164c	SMU_1164c	ABC transporter ATP-binding protein	-0.38651	6.60754	2.95074e-08	4.92697e-08
SMU_1115	ldh	L-lactate dehydrogenase	-0.387284	11.9836	5.57538e-09	9.5991e-09
SMU_1221	pyrE	orotate phosphoribosyltransferase	-0.387432	7.53427	4.61067e-09	7.97955e-09
SMU_943c	SMU_943c	hydroxymethylglutaryl-CoA synthase	-0.388565	8.3994	2.73749e-13	5.54174e-13
SMU_1340	bacA2	surfactin synthetase	-0.389176	11.9044	8.21566e-10	1.45991e-09
SMU_1817c	SMU_1817c	maturase-like protein	-0.393668	2.4156	0.0126606	0.0155871
SMU_1661c	SMU_1661c	signal peptidase II	-0.3942	7.43385	1.21879e-09	2.14472e-09
SMU_573	nnrD	hypothetical protein SMU_573	-0.395632	7.00344	2.74539e-07	4.36458e-07
SMU_1610	rl33	50S ribosomal protein L33	-0.3974	3.74543	0.001224	0.00161685
SMU_163c	SMU_163c	hypothetical protein SMU_163c	-0.398168	6.5942	6.68832e-08	1.09746e-07
SMU_487	SMU_487	response regulator	-0.39862	5.96638	5.70674e-07	8.92295e-07
SMU_963c	SMU_963c	deacetylase	-0.399487	7.98239	8.20533e-12	1.58229e-11
SMU_1773c	SMU_1773c	hypothetical protein SMU_1773c	-0.402325	7.10352	4.34223e-07	6.82693e-07
SMU_1341c	SMU_1341c	gramicidin S synthetase	-0.402755	11.5419	1.26422e-11	2.41914e-11
SMU_712	capP	phosphoenolpyruvate carboxylase	-0.403481	10.8572	2.64309e-16	5.9025e-16
SMU_1138	pstS	phosphate ABC transporter substrate-binding protein	-0.403502	8.11836	2.52858e-13	5.12404e-13
SMU_1240c	SMU_1240c	nitroreductase	-0.407355	8.11389	7.31776e-14	1.52002e-13
SMU_881	gtfA	sucrose phosphorylase GtfA	-0.411621	7.66532	1.28358e-10	2.36748e-10
SMU_1289c	SMU_1289c	chloride channel permease	-0.413026	7.701	2.31828e-11	4.39393e-11
SMU_2025	rl3	50S ribosomal protein L3	-0.415157	11.4427	3.4977e-14	7.30337e-14
SMU_1507c	SMU_1507c	hypothetical protein SMU_1507c	-0.415195	3.11928	0.00877892	0.0109434
SMU_2057c	SMU_2057c	cadmium-transporting ATPase	-0.416534	7.76265	3.71922e-13	7.46844e-13
SMU_1629c	ftsK	cell division DNA segregation ATPase	-0.41689	9.17434	4.93722e-18	1.15705e-17
SMU_405c	SMU_405c	transcriptional regulator	-0.418224	6.2948	1.15479e-07	1.87784e-07
SMU_210c	SMU_210c	hypothetical protein SMU_210c	-0.422534	1.63902	0.0519492	0.0606938
SMU_1496	lacA	galactose-6-phosphate isomerase subunit LacA	-0.423048	-0.261014	0.179041	0.200365
SMU_900	dapB	dihydrodipicolinate reductase	-0.423259	7.7848	2.04029e-11	3.8781e-11
SMU_2134	SMU_2134	transcriptional regulator	-0.424229	3.26637	0.0116776	0.0144483
SMU_1131c	SMU_1131c	hypothetical protein SMU_1131c	-0.424307	3.83307	0.000210266	0.00028787
SMU_391c	SMU_391c	hypothetical protein SMU_391c	-0.424629	9.10132	6.08386e-18	1.42242e-17
SMU_1873	rnh3	ribonuclease HIII	-0.425288	8.61868	1.22569e-16	2.77452e-16
SMU_521	SMU_521	hypothetical protein SMU_521	-0.425857	6.1913	2.53415e-09	4.43199e-09
SMU_1677	murE	UDP-N-acetylmuramoylalanyl-D-glutamate--L-lysine ligase	-0.426256	8.41064	5.06941e-17	1.15541e-16
SMU_2156	recF	recombination protein F	-0.426633	7.4797	2.77923e-13	5.61484e-13
SMU_1315c	SMU_1315c	ATP-binding protein	-0.426715	7.30354	2.91588e-12	5.72824e-12
SMU_1732c	SMU_1732c	hypothetical protein SMU_1732c	-0.427634	8.12442	4.36841e-13	8.7193e-13
SMU_1584c	SMU_1584c	hypothetical protein SMU_1584c	-0.430041	4.40404	0.000282363	0.000383413
SMU_828	rgpD	polysaccharide ABC transporter ATP-binding protein	-0.432277	9.18695	6.1602e-20	1.53773e-19
SMU_633	SMU_633	thioesterase	-0.433123	7.83169	2.25577e-14	4.73498e-14
SMU_1356c	SMU_1356c	transposase fragment	-0.43351	4.87059	5.62194e-05	7.90882e-05
SMU_2138	dnaC	replicative DNA helicase	-0.435407	9.21792	3.76102e-18	8.84527e-18
SMU_14	hprT	hypoxanthine-guanine phosphoribosyltransferase	-0.437936	8.35784	3.11943e-12	6.11003e-12
SMU_1928	psaB	ABC transporter permease	-0.441205	9.12719	2.78471e-16	6.19792e-16
SMU_1355c	SMU_1355c	transposase fregment	-0.443855	4.98247	8.22801e-06	1.20516e-05
SMU_534	trpD	anthranilate phosphoribosyltransferase	-0.444339	5.77598	2.82791e-07	4.49218e-07
SMU_1652	ogt	methylated DNA-protein cysteine methyltransferase	-0.444898	6.87378	5.91399e-12	1.14821e-11
SMU_774	SMU_774	hypothetical protein SMU_774	-0.445189	7.60175	3.76358e-13	7.54231e-13
SMU_1411	SMU_1411	hypothetical protein SMU_1411	-0.446556	5.29414	2.23408e-06	3.38424e-06
SMU_1591	ccpA	catabolite control protein CcpA	-0.446639	9.70484	2.14048e-13	4.35085e-13
SMU_829	rgpE	glycosyltransferase	-0.446982	9.83223	1.41225e-19	3.51211e-19
SMU_985	bglA	beta-glucosidase	-0.447554	7.53647	3.43176e-14	7.18829e-14
SMU_1167c	SMU_1167c	ABC transporter ATP-binding protein	-0.447766	3.97807	0.000135769	0.000187294
SMU_1628	SMU_1628	hypothetical protein SMU_1628	-0.448098	4.9844	1.6073e-06	2.45344e-06
SMU_1581	dnaX	DNA polymerase III subunits gamma and tau	-0.448254	9.15744	8.27433e-17	1.88371e-16
SMU_407	SMU_407	hypothetical protein SMU_407	-0.449058	5.40985	1.76434e-05	2.53943e-05
SMU_1636c	SMU_1636c	hypothetical protein SMU_1636c	-0.451477	7.76451	1.00988e-14	2.13781e-14
SMU_317	dapH	tetrahydrodipicolinate succinylase	-0.451976	7.95899	1.15758e-17	2.68441e-17
SMU_488	SMU_488	hydrolase	-0.452037	7.45323	1.32377e-15	2.87562e-15
SMU_1446c	SMU_1446c	ABC transporter permease	-0.457733	7.17126	2.06744e-11	3.92596e-11
SMU_448	SMU_448	hypothetical protein SMU_448	-0.458819	7.23253	3.96096e-09	6.87182e-09
SMU_1508c	SMU_1508c	coenzyme PQQ synthesis protein	-0.459976	4.68689	4.99489e-06	7.40865e-06
SMU_333	SMU_333	hypothetical protein SMU_333	-0.460293	9.67556	5.62508e-20	1.40592e-19
SMU_2096c	SMU_2096c	hypothetical protein SMU_2096c	-0.460909	2.57145	0.00337345	0.00434664
SMU_2058	SMU_2058	transcriptional regulator	-0.463246	4.85947	2.15463e-05	3.08779e-05
SMU_984	SMU_984	hypothetical protein SMU_984	-0.464937	5.23663	1.35576e-06	2.08225e-06
SMU_1011	citG	CitG protein	-0.465097	5.81333	3.19241e-08	5.31713e-08
SMU_1272	hisZ	histidyl-tRNA synthetase	-0.468486	6.62865	1.35834e-10	2.50307e-10
SMU_793	SMU_793	hypothetical protein SMU_793	-0.468793	6.15054	7.75042e-10	1.38093e-09
SMU_1354c	SMU_1354c	transposase fragment	-0.469183	5.13747	9.0664e-07	1.40111e-06
SMU_1196c	SMU_1196c	hypothetical protein SMU_1196c	-0.469568	7.5719	1.35678e-13	2.78056e-13
SMU_1209c	SMU_1209c	hypothetical protein SMU_1209c	-0.469815	8.45603	1.43092e-17	3.30671e-17
SMU_346	SMU_346	NADH dehydrogenase; NAD(P)H nitroreductase	-0.471181	5.40069	6.8438e-07	1.0659e-06
SMU_361	pgk	phosphoglycerate kinase	-0.472978	11.3059	3.83273e-16	8.4643e-16
SMU_413	SMU_413	ABC transporter ATP-binding protein	-0.475904	7.10913	6.14136e-14	1.27833e-13
SMU_1914c	SMU_1914c	hypothetical protein SMU_1914c	-0.478559	5.33805	9.66752e-07	1.49169e-06
SMU_715	tpiA	triosephosphate isomerase	-0.478642	10.8485	1.61345e-13	3.28351e-13
SMU_770c	mntH	manganese transporter	-0.478841	8.14598	2.52649e-16	5.64844e-16
SMU_1801c	SMU_1801c	GTPase YqeH	-0.480004	8.75587	5.80176e-19	1.40769e-18
SMU_204c	SMU_204c	hypothetical protein SMU_204c	-0.481234	0.553401	0.142889	0.161084
SMU_303	SMU_303	hypothetical protein SMU_303	-0.482338	7.97669	2.09425e-18	4.99014e-18
SMU_1827	SMU_1827	biotin biosynthesis protein	-0.482371	3.86621	0.000178517	0.000245077
SMU_797	SMU_797	hypothetical protein SMU_797	-0.482896	5.538	3.73708e-08	6.19838e-08
SMU_1360c	SMU_1360c	hypothetical protein SMU_1360c	-0.483703	2.69512	0.00382288	0.00490669
SMU_853	lspA	lipoprotein signal peptidase	-0.48409	5.35789	3.77591e-08	6.25757e-08
SMU_1292c	SMU_1292c	hypothetical protein SMU_1292c	-0.484366	8.31272	4.16169e-16	9.17046e-16
SMU_1733c	SMU_1733c	SNF helicase	-0.484935	9.47972	6.84885e-22	1.80462e-21
SMU_1368	SMU_1368	hypothetical protein SMU_1368	-0.485951	0.839355	0.0367036	0.0433394
SMU_2031	eftS	elongation factor Ts	-0.487998	10.9225	1.94086e-19	4.80272e-19
SMU_2067	csbB	stress response protein	-0.489948	7.81646	3.09922e-13	6.24231e-13
SMU_2152c	SMU_2152c	hypothetical protein SMU_2152c	-0.490347	8.5236	8.88183e-22	2.31829e-21
SMU_1589c	SMU_1589c	hexosyltransferase	-0.492179	9.54303	1.06017e-23	2.91292e-23
SMU_1183	mtlA2	PTS system mannitol-specific transporter subunit IIA	-0.49219	4.87622	8.13119e-07	1.26049e-06
SMU_1351	SMU_1351	transposase fragment	-0.493049	4.9636	2.30892e-07	3.67949e-07
SMU_1493	lacD	tagatose 1-6-diphosphate aldolase	-0.493908	1.92165	0.00641213	0.00808416
SMU_1821c	gatC	aspartyl/glutamyl-tRNA amidotransferase subunit C	-0.496561	6.43215	1.80625e-11	3.44311e-11
SMU_2128	ilvD	dihydroxy-acid dehydratase	-0.499357	10.9178	6.94607e-22	1.8254e-21
SMU_1410	SMU_1410	reductase	-0.499422	4.99009	3.90412e-06	5.82984e-06
SMU_1506c	SMU_1506c	hypothetical protein SMU_1506c	-0.50047	5.34555	7.46646e-08	1.22112e-07
SMU_334	argG	argininosuccinate synthase	-0.502595	8.29789	4.74633e-18	1.11363e-17
SMU_745	lmrB	drug-export protein; multidrug resistance protein	-0.505236	8.00901	1.41946e-19	3.52564e-19
SMU_419	SMU_419	hypothetical protein SMU_419	-0.506565	6.06074	3.27226e-10	5.9043e-10
SMU_533	trpG	anthranilate synthase component II	-0.507608	4.6456	2.9942e-07	4.75254e-07
SMU_796	SMU_796	hypothetical protein SMU_796	-0.508311	7.46479	1.40437e-16	3.17538e-16
SMU_337	yidC1	hypothetical protein SMU_337	-0.508646	8.24431	6.65974e-18	1.55342e-17
SMU_1681c	SMU_1681c	hypothetical protein SMU_1681c	-0.509976	6.1878	2.5735e-10	4.68165e-10
SMU_1638c	SMU_1638c	hypothetical protein SMU_1638c	-0.513527	6.6014	1.40055e-13	2.86731e-13
SMU_1498	lacR	lactose repressor	-0.513575	3.68375	0.000225317	0.000307419
SMU_353	SMU_353	hypothetical protein SMU_353	-0.514004	8.02294	3.31292e-16	7.33259e-16
SMU_499	SMU_499	late competence protein	-0.519715	1.25303	0.00979362	0.0121569
SMU_509	SMU_509	hypothetical protein SMU_509	-0.519772	6.1766	1.17461e-11	2.252e-11
SMU_1532	atpF	ATP synthase F0F1 subunit B	-0.519828	9.70819	4.299e-26	1.26121e-25
SMU_849	rpmA	50S ribosomal protein L27	-0.52075	9.17906	8.88439e-11	1.64477e-10
SMU_2089	hexB	DNA mismatch repair protein	-0.521292	8.41574	2.6075e-25	7.50598e-25
SMU_65	SMU_65	protein tyrosine-phosphatase	-0.522738	5.92489	4.56274e-07	7.15667e-07
SMU_1858	rs18	30S ribosomal protein S18	-0.525649	9.09185	1.06145e-08	1.80564e-08
SMU_804	SMU_804	hypothetical protein SMU_804	-0.527873	7.51185	1.39876e-15	3.03522e-15
SMU_995	SMU_995	ferrichromeABC transporter permease	-0.528713	7.45643	2.70327e-19	6.65626e-19
SMU_1338c	SMU_1338c	permease	-0.528759	9.72724	2.34073e-19	5.77787e-19
SMU_1195	SMU_1195	permease	-0.530538	7.85567	1.70212e-21	4.41488e-21
SMU_517	coaD	phosphopantetheine adenylyltransferase	-0.530834	6.36623	4.9169e-13	9.79664e-13
SMU_1743	acp	acyl carrier protein	-0.531425	6.7814	6.2184e-12	1.20614e-11
SMU_364	glnA	glutamate--ammonia ligase	-0.531871	10.5621	2.02142e-18	4.82236e-18
SMU_702c	SMU_702c	transcriptional regulator	-0.531951	6.56755	2.50182e-13	5.07497e-13
SMU_1653	serA	D-3-phosphoglycerate dehydrogenase	-0.532149	9.7584	3.52576e-25	1.01055e-24
SMU_1691	dltA	D-alanine--poly(phosphoribitol) ligase subunit 1	-0.533963	9.91795	7.92184e-27	2.36586e-26
SMU_242c	SMU_242c	amino acid ABC transporter permease	-0.534075	8.47724	1.34507e-24	3.81135e-24
SMU_826	rgpB	rhamnosyltransferase	-0.537239	8.53571	2.30478e-25	6.65381e-25
SMU_752	SMU_752	hypothetical protein SMU_752	-0.537291	7.01763	3.16332e-17	7.24291e-17
SMU_1537	glgD	glycogen biosynthesis protein GlgD	-0.538463	9.06763	3.14271e-15	6.76055e-15
SMU_145	SMU_145	hypothetical protein SMU_145	-0.538621	4.77364	6.07077e-07	9.46984e-07
SMU_1343c	SMU_1343c	polyketide synthase	-0.539403	10.4385	1.28823e-20	3.27316e-20
SMU_1854	SMU_1854	hypothetical protein SMU_1854	-0.540316	6.61199	3.30595e-16	7.3253e-16
SMU_198c	SMU_198c	conjugative transposon protein	-0.540385	5.32572	3.83367e-05	5.44699e-05
SMU_1646c	SMU_1646c	hemolysis inducing protein	-0.541789	6.19728	4.80521e-11	8.98777e-11
SMU_1884c	SMU_1884c	hypothetical protein SMU_1884c	-0.543641	5.88964	1.05119e-11	2.02316e-11
SMU_1550c	SMU_1550c	hypothetical protein SMU_1550c	-0.544432	4.47096	1.83233e-07	2.93644e-07
SMU_1876	SMU_1876	hypothetical protein SMU_1876	-0.544473	8.02236	5.40506e-22	1.42797e-21
SMU_1034c	xerS	site-specific tyrosine recombinase XerS	-0.54693	7.39935	2.35337e-20	5.94912e-20
SMU_1571	SMU_1571	MsmK-like ABC transporter ATP-binding protein	-0.549504	7.17701	1.63396e-19	4.04832e-19
SMU_880	msmG	multiple sugar-binding ABC transporter permease MsmG	-0.55082	6.98291	9.89804e-17	2.24822e-16
SMU_522	rlmN	ribosomal RNA large subunit methyltransferase N	-0.553342	8.36348	2.80679e-25	8.05638e-25
SMU_1974	proC	pyrroline-5-carboxylate reductase	-0.553398	8.34121	6.17606e-24	1.71109e-23
SMU_1642c	SMU_1642c	hypothetical protein SMU_1642c	-0.555044	4.86076	9.12989e-08	1.49072e-07
SMU_268	purA	adenylosuccinate synthetase	-0.556439	9.36373	5.7423e-25	1.63409e-24
SMU_1626	rl1	50S ribosomal protein L1	-0.558641	10.929	1.25458e-31	4.16521e-31
SMU_106c	SMU_106c	transposase fragment	-0.5591	5.50696	2.46185e-11	4.65275e-11
SMU_453	rsmH	16S rRNA m(4)C1402 methyltransferase	-0.560807	8.79694	6.11327e-27	1.83675e-26
SMU_854	SMU_854	pseudouridylate synthase	-0.56089	7.65815	1.39698e-20	3.54043e-20
SMU_412c	SMU_412c	cell-cycle regulation protein	-0.562566	6.44349	3.52324e-15	7.55468e-15
SMU_308	SMU_308	sorbitol-6-phosphate 2-dehydrogenase	-0.563535	4.04462	1.51964e-06	2.32319e-06
SMU_1929	htpX	heat shock protein HtpX	-0.564581	9.37525	7.79816e-30	2.50952e-29
SMU_512c	SMU_512c	hypothetical protein SMU_512c	-0.565347	4.64373	9.78552e-09	1.6689e-08
SMU_1342	bacA1	bacitracin synthetase 1; BacA	-0.566197	11.9561	3.27133e-19	8.01536e-19
SMU_2048	SMU_2048	hypothetical protein SMU_2048	-0.566867	5.23907	2.50527e-09	4.38532e-09
SMU_1816c	SMU_1816c	maturase-like protein	-0.56799	2.00392	0.00285381	0.00369622
SMU_1663	kthY	thymidylate kinase	-0.568908	6.668	9.15951e-15	1.9431e-14
SMU_1165c	SMU_1165c	transcriptional regulator	-0.572365	4.43379	1.87132e-08	3.14572e-08
SMU_1290c	SMU_1290c	chloride channel permease	-0.572858	7.29198	8.04701e-22	2.10363e-21
SMU_1012c	SMU_1012c	transcriptional regulator	-0.573064	5.02424	3.96371e-09	6.87182e-09
SMU_1533	atpG	ATP synthase F0F1 subunit A	-0.573246	10.1389	7.39031e-27	2.21044e-26
SMU_758c	SMU_758c	hypothetical protein SMU_758c	-0.573338	6.78076	1.48329e-13	3.03048e-13
SMU_672	idh	isocitrate dehydrogenase	-0.575602	6.76934	7.9797e-09	1.36795e-08
SMU_1625	pyrH	uridylate kinase	-0.576028	9.07572	1.5255e-25	4.41686e-25
SMU_438c	SMU_438c	(R)-2-hydroxyglutaryl-CoA dehydratase activator-like protein	-0.57765	9.52584	1.41809e-13	2.90024e-13
SMU_892	hsdS	type I restriction-modification system- specificity determinant	-0.578778	7.92162	5.62926e-27	1.69388e-26
SMU_1536	glgA	glycogen synthase	-0.578881	9.74684	8.20852e-16	1.79291e-15
SMU_516	SMU_516	hypothetical protein SMU_516	-0.578938	5.86228	1.60243e-10	2.94197e-10
SMU_2114c	SMU_2114c	transcriptional regulator	-0.585926	4.15311	3.66557e-07	5.79049e-07
SMU_798c	SMU_798c	hypothetical protein SMU_798c	-0.586245	5.52414	6.57987e-11	1.22382e-10
SMU_1853	SMU_1853	hypothetical protein SMU_1853	-0.586453	7.97747	8.42193e-25	2.39322e-24
SMU_1194	SMU_1194	ABC transporter ATP-binding protein	-0.587333	7.29218	4.10795e-16	9.06206e-16
SMU_100	SMU_100	PTS system sorbose transporter subunit IIB	-0.587584	4.90501	2.15453e-07	3.44172e-07
SMU_2155	SMU_2155	hypothetical protein SMU_2155	-0.590146	5.10431	3.38875e-09	5.89554e-09
SMU_1637c	SMU_1637c	hypothetical protein SMU_1637c	-0.590211	7.34496	5.41214e-24	1.50363e-23
SMU_410	brpA	transcriptional regulator	-0.592725	8.36293	1.99761e-27	6.03831e-27
SMU_843	SMU_843	hypothetical protein SMU_843	-0.593345	7.88795	5.16867e-19	1.25561e-18
SMU_1431c	SMU_1431c	ABC transporter ATP-binding protein	-0.595036	8.57811	1.1812e-29	3.76471e-29
SMU_566c	SMU_566c	hypothetical protein SMU_566c	-0.595051	1.11897	0.0294602	0.0351616
SMU_498	comF	late competence protein	-0.600642	1.23601	0.00713351	0.00895961
SMU_2158c	trpS	tryptophanyl-tRNA synthetase	-0.601743	7.67563	7.38482e-27	2.21044e-26
SMU_201c	SMU_201c	transposon protein	-0.602054	3.6108	0.00848561	0.0105911
SMU_110	mutR	transcriptional regulator MutR	-0.602295	5.37378	2.01166e-07	3.21608e-07
SMU_1174	pcrA	ATP-dependent DNA helicase	-0.603401	9.08087	3.78677e-28	1.17313e-27
SMU_1389	pckA	hypothetical protein SMU_1389	-0.603419	9.25071	7.64756e-32	2.56896e-31
SMU_627	SMU_627	hypothetical protein SMU_627	-0.605961	10.121	4.99895e-25	1.42663e-24
SMU_671	citZ	citrate synthase	-0.607896	6.50313	3.0415e-12	5.96326e-12
SMU_2049c	SMU_2049c	16S ribosomal RNA methyltransferase RsmE	-0.608231	6.84027	3.6559e-19	8.93565e-19
SMU_1257c	SMU_1257c	hypothetical protein SMU_1257c	-0.609653	7.98905	7.14958e-28	2.20464e-27
SMU_714	tuf	elongation factor Tu	-0.609719	13.5613	8.36656e-32	2.79634e-31
SMU_614	SMU_614	hypothetical protein SMU_614	-0.611995	5.025	9.01934e-10	1.59987e-09
SMU_222c	SMU_222c	integrase fragment	-0.612646	6.19383	1.51783e-12	2.99061e-12
SMU_1676c	SMU_1676c	hypothetical protein SMU_1676c	-0.613417	8.73046	2.62249e-32	8.89948e-32
SMU_718c	SMU_718c	hypothetical protein SMU_718c	-0.61457	7.86067	3.61055e-26	1.06394e-25
SMU_223c	SMU_223c	hypothetical protein SMU_223c	-0.615055	3.74196	3.9442e-06	5.88087e-06
SMU_870	fruR	sugar metabolism transcriptional regulator	-0.616055	7.53493	4.53459e-23	1.23064e-22
SMU_219	SMU_219	hypothetical protein SMU_219	-0.616166	5.32013	1.74425e-10	3.1994e-10
SMU_1693	hlyX	hemolysin	-0.618066	9.66116	4.96261e-34	1.74965e-33
SMU_1450	SMU_1450	amino acid permease	-0.619621	9.60136	9.37295e-35	3.35808e-34
SMU_1824c	codY	transcriptional repressor CodY	-0.620686	9.12644	2.52594e-33	8.79662e-33
SMU_691	pepT	peptidase T	-0.621675	7.74344	2.28171e-28	7.11292e-28
SMU_885	galR	LacI family transcriptional repressor	-0.622932	5.35147	1.42251e-10	2.61889e-10
SMU_1902c	SMU_1902c	hypothetical protein SMU_1902c	-0.624364	4.33806	6.17314e-09	1.06191e-08
SMU_1748	akh	aspartate kinase	-0.625252	8.33282	1.65724e-32	5.64311e-32
SMU_292	SMU_292	transcriptional regulator	-0.626322	5.59778	1.04507e-13	2.15505e-13
SMU_879	msmF	multiple sugar-binding ABC transporter permease MsmF	-0.627803	6.65821	3.48784e-18	8.22221e-18
SMU_2050c	prmA	50S ribosomal protein L11 methyltransferase	-0.62862	6.74663	4.32072e-17	9.87026e-17
SMU_701c	SMU_701c	hypothetical protein SMU_701c	-0.631599	5.90115	3.21783e-12	6.29657e-12
SMU_209c	SMU_209c	hypothetical protein SMU_209c	-0.631694	2.30574	0.0195527	0.0237494
SMU_151	SMU_151	hypothetical protein SMU_151	-0.632052	4.53263	5.49085e-10	9.87164e-10
SMU_1923c	nrdR	transcriptional regulator NrdR	-0.632636	8.22444	3.68901e-31	1.21463e-30
SMU_816	SMU_816	transaminase	-0.633012	7.46202	3.31444e-24	9.27297e-24
SMU_567	SMU_567	glutamine ABC transporter permease	-0.63336	8.62466	2.77865e-35	1.00638e-34
SMU_1216c	SMU_1216c	amino acid ABC transporter permease	-0.635195	7.45338	2.03931e-26	6.02717e-26
SMU_447	SMU_447	hypothetical protein SMU_447	-0.636382	6.84963	6.74883e-22	1.78062e-21
SMU_1611c	SMU_1611c	permease	-0.637332	8.23473	1.98398e-29	6.31324e-29
SMU_827	rgpC	polysaccharide ABC transporter permease	-0.642487	8.41594	7.84585e-30	2.5208e-29
SMU_197c	SMU_197c	hypothetical protein SMU_197c	-0.646036	5.22222	9.71868e-06	1.41829e-05
SMU_277	SMU_277	hypothetical protein SMU_277	-0.646641	6.71192	1.23011e-15	2.67509e-15
SMU_899	SMU_899	hypothetical protein SMU_899	-0.647341	8.45444	2.21302e-32	7.52275e-32
SMU_986c	SMU_986c	hypothetical protein SMU_986c	-0.648529	4.90486	5.98007e-10	1.07415e-09
SMU_1187	glmS	glucosamine--fructose-6-phosphate aminotransferase	-0.648977	8.77654	3.80969e-33	1.31296e-32
SMU_818	rpsU	30S ribosomal protein S21	-0.649206	5.58278	2.67954e-10	4.8524e-10
SMU_865	rpsP	30S ribosomal protein S16	-0.64977	8.84894	2.443e-35	8.88039e-35
SMU_1731	murC	UDP-N-acetyl muramate-alanine ligase	-0.650136	9.32349	7.88002e-39	3.03031e-38
SMU_851	SMU_851	hypothetical protein SMU_851	-0.650978	5.62899	7.70028e-14	1.59781e-13
SMU_1826	yfbQ	aminotransferase	-0.653097	8.67189	3.6738e-40	1.45781e-39
SMU_859	pyrA	carbamoyl phosphate synthase small subunit	-0.655256	8.296	1.21381e-27	3.70278e-27
SMU_878	msmE	multiple sugar-binding ABC transporter- sugar-binding protein MsmE	-0.657972	6.91268	7.55695e-19	1.82688e-18
SMU_208c	SMU_208c	transposon protein	-0.659145	4.82114	5.47958e-05	7.72493e-05
SMU_83	dnaJ	molecular chaperone DnaJ	-0.663	8.83938	9.47637e-21	2.41393e-20
SMU_1546	SMU_1546	hypothetical protein SMU_1546	-0.66322	6.56559	1.33439e-23	3.65626e-23
SMU_1090	SMU_1090	hypothetical protein SMU_1090	-0.665417	10.1621	1.69673e-35	6.20163e-35
SMU_1363c	SMU_1363c	transposase	-0.666819	8.95413	2.50912e-24	7.0496e-24
SMU_598	recM	recombination protein RecR	-0.668465	8.84471	5.66575e-40	2.23489e-39
SMU_855	SMU_855	hypothetical protein SMU_855	-0.672381	7.6682	6.32013e-32	2.13024e-31
SMU_1313c	dinG	bifunctional ATP-dependent DNA helicase/DNA polymerase III subunit epsilon	-0.672646	9.03457	5.20819e-43	2.23112e-42
SMU_1201c	SMU_1201c	hypothetical protein SMU_1201c	-0.673902	4.67123	1.14397e-08	1.9427e-08
SMU_589	hup	DNA-binding protein	-0.675013	9.67572	1.3316e-25	3.86667e-25
SMU_2159	SMU_2159	ABC transporter ATP-binding protein	-0.675583	8.7857	1.34733e-38	5.16131e-38
SMU_1344c	SMU_1344c	malonyl CoA-ACP transacylase	-0.677249	8.86266	1.20527e-27	3.68237e-27
SMU_228	SMU_228	alkaline-shock protein-like protein	-0.677529	6.06747	1.50244e-13	3.06646e-13
SMU_1973	pepA	glutamyl-aminopeptidase; endo-1-4-beta-glucanase	-0.679657	8.2491	4.68485e-37	1.74761e-36
SMU_951	SMU_951	amino acid permease	-0.6809	7.96023	1.73352e-34	6.16637e-34
SMU_887	galT	galactose-1-phosphate uridylyltransferase	-0.681609	6.53526	1.61515e-18	3.88103e-18
SMU_06	ychF	GTP-binding protein YchF	-0.684209	8.41749	5.22774e-42	2.15158e-41
SMU_831	SMU_831	hypothetical protein SMU_831	-0.684571	10.2471	1.78485e-33	6.23757e-33
SMU_221c	SMU_221c	integrase	-0.685314	7.61267	3.58359e-20	8.99057e-20
SMU_218	SMU_218	transcriptional regulator	-0.687417	4.03026	2.24278e-07	3.57982e-07
SMU_1177c	SMU_1177c	ABC transporter glutamine binding protein	-0.689329	8.11707	8.94528e-39	3.43333e-38
SMU_1565	malQ	4-alpha-glucanotransferase	-0.690599	8.33777	7.43086e-32	2.50038e-31
SMU_1278c	SMU_1278c	hypothetical protein SMU_1278c	-0.692904	7.16621	5.23354e-27	1.57719e-26
SMU_153	SMU_153	hypothetical protein SMU_153	-0.693346	3.59709	7.21105e-07	1.12222e-06
SMU_207c	SMU_207c	transposon protein	-0.693638	3.58169	0.00148381	0.00195356
SMU_1570	malG	maltose ABC transporter permease	-0.697151	6.76019	3.9208e-22	1.03998e-21
SMU_211c	SMU_211c	hypothetical protein SMU_211c	-0.697289	1.09591	0.00587252	0.00743206
SMU_1425	clpB	Clp proteinase- ATP-binding subunit ClpB	-0.698079	6.2784	8.2955e-11	1.53718e-10
SMU_860	pyrAB	carbamoyl phosphate synthase large subunit	-0.698918	10.1848	7.56379e-39	2.91433e-38
SMU_2116	opuCa	osmoprotectant amino acid ABC transporter ATP-binding protein	-0.69911	9.36063	6.23365e-39	2.40648e-38
SMU_199c	SMU_199c	hypothetical protein SMU_199c	-0.70174	1.67085	0.00979507	0.0121569
SMU_520	SMU_520	hypothetical protein SMU_520	-0.704801	6.47451	4.1527e-24	1.15857e-23
SMU_1538	glgC	glucose-1-phosphate adenylyltransferase	-0.70483	9.21283	2.05377e-23	5.5966e-23
SMU_343	SMU_343	hypothetical protein SMU_343	-0.70859	7.12967	8.63745e-32	2.87722e-31
SMU_613	SMU_613	hypothetical protein SMU_613	-0.710592	5.17488	7.98644e-13	1.58614e-12
SMU_886	galK	galactokinase	-0.711122	4.83823	1.01503e-12	2.00789e-12
SMU_1999c	SMU_1999c	hypothetical protein SMU_1999c	-0.713808	6.61732	3.76082e-24	1.05071e-23
SMU_1548c	SMU_1548c	histidine kinase	-0.714729	7.37338	2.82928e-33	9.80162e-33
SMU_345c	SMU_345c	hypothetical protein SMU_345c	-0.715267	5.77494	8.62471e-14	1.7822e-13
SMU_1551c	SMU_1551c	ABC transporter ATP-binding protein	-0.717927	3.18035	7.84603e-07	1.21818e-06
SMU_109	SMU_109	permease	-0.723348	5.52216	5.9851e-14	1.2471e-13
SMU_1978	ackA	acetate kinase	-0.724816	9.68575	4.40144e-47	2.04852e-46
SMU_802	SMU_802	hypothetical protein SMU_802	-0.725184	5.73674	4.14308e-19	1.00893e-18
SMU_1780	recX	recombination regulator RecX	-0.725436	4.9896	1.01539e-14	2.1472e-14
SMU_799c	SMU_799c	hypothetical protein SMU_799c	-0.72707	6.65105	1.98575e-27	6.01158e-27
SMU_599	ddl	D-alanyl-alanine synthetase A	-0.727091	8.36207	1.16077e-45	5.26709e-45
SMU_597	pbp2b	penicillin-binding protein 2b	-0.728557	10.0171	2.38452e-53	1.24345e-52
SMU_632	SMU_632	transcriptional regulator	-0.729612	6.20739	2.94434e-23	8.00155e-23
SMU_1056	SMU_1056	hypothetical protein SMU_1056	-0.72974	0.739927	0.0030206	0.00390463
SMU_1280c	SMU_1280c	hypothetical protein SMU_1280c	-0.730302	3.23759	6.14155e-08	1.00857e-07
SMU_1365c	SMU_1365c	permease	-0.730798	8.77991	2.39878e-33	8.36842e-33
SMU_202c	SMU_202c	hypothetical protein SMU_202c	-0.732192	2.27031	0.00583549	0.00739459
SMU_1654c	SMU_1654c	acetyltransferase	-0.733227	7.83454	5.66796e-42	2.32795e-41
SMU_2037	treA	trehalose-6-phosphate hydrolase TreA	-0.737803	5.14671	1.72188e-14	3.61812e-14
SMU_1779c	SMU_1779c	RNA methyltransferase	-0.74117	7.27281	1.24867e-28	3.92327e-28
SMU_2052c	SMU_2052c	hypothetical protein SMU_2052c	-0.743507	3.28258	2.48127e-08	4.15004e-08
SMU_2059c	SMU_2059c	hypothetical protein SMU_2059c	-0.744745	6.38207	3.10259e-24	8.69247e-24
SMU_1639	metS	methionyl-tRNA synthetase	-0.745703	10.1626	2.82985e-51	1.4454e-50
SMU_1291c	SMU_1291c	hypothetical protein SMU_1291c	-0.749632	4.75128	4.21217e-13	8.42433e-13
SMU_801	obg	GTP-binding protein	-0.750592	8.43968	1.10105e-50	5.58089e-50
SMU_1977c	SMU_1977c	transcriptional regulator	-0.75126	6.30441	2.29851e-17	5.28711e-17
SMU_368c	rnj	hypothetical protein SMU_368c	-0.752417	10.159	4.70015e-49	2.2725e-48
SMU_1744	fabH	3-oxoacyl-ACP synthase	-0.753966	9.80213	2.22556e-48	1.05555e-47
SMU_2026c	rpsJ	30S ribosomal protein S10	-0.754332	9.71315	6.14969e-31	2.01483e-30
SMU_2054c	SMU_2054c	hypothetical protein SMU_2054c	-0.755846	3.86582	2.642e-08	4.41515e-08
SMU_1121c	SMU_1121c	ABC transporter	-0.756555	9.68086	4.52396e-35	1.62667e-34
SMU_2130	SMU_2130	hypothetical protein SMU_2130	-0.758086	5.25378	1.00373e-14	2.12706e-14
SMU_1302	adcA	surface adhesin	-0.758871	8.76738	1.48563e-44	6.59102e-44
SMU_1539	glgB	glycogen branching protein	-0.759113	8.77282	6.02149e-21	1.54772e-20
SMU_323	gpsA	NAD(P)H-dependent glycerol-3-phosphate dehydrogenase	-0.759866	9.01674	2.50618e-49	1.23267e-48
SMU_2047	ptsG	PTS system glucose-specific transporter subunit IIABC	-0.763276	11.2627	2.9879e-51	1.52223e-50
SMU_777	aroD	3-dehydroquinate dehydratase	-0.764743	7.83894	3.47223e-34	1.22854e-33
SMU_1912c	SMU_1912c	hypothetical protein SMU_1912c	-0.767154	6.32177	2.79411e-19	6.87145e-19
SMU_253	dacA	D-alanyl-D-alanine carboxypeptidase	-0.768148	7.88378	6.02951e-42	2.46628e-41
SMU_497c	SMU_497c	hypothetical protein SMU_497c	-0.769006	5.45406	2.11109e-16	4.73036e-16
SMU_186	sloR	metal-dependent transcriptional regulator	-0.769827	5.57522	7.97147e-18	1.85288e-17
SMU_1118c	SMU_1118c	ABC sugar transporter- permease	-0.769998	8.93897	5.19034e-49	2.50343e-48
SMU_206c	SMU_206c	hypothetical protein SMU_206c	-0.77053	-0.672727	0.0340645	0.0404149
SMU_423	SMU_423	hypothetical protein SMU_423	-0.770749	4.21485	2.07016e-10	3.78674e-10
SMU_1643c	SMU_1643c	hypothetical protein SMU_1643c	-0.771197	3.61104	1.85089e-08	3.114e-08
SMU_136c	SMU_136c	transcriptional regulator	-0.771836	4.90271	5.71113e-14	1.19126e-13
SMU_1547c	SMU_1547c	response regulator	-0.774145	6.32124	7.82385e-22	2.04798e-21
SMU_1100c	SMU_1100c	permease	-0.774903	7.9884	1.7216e-37	6.4463e-37
SMU_1045c	nadK	inorganic polyphosphate/ATP-NAD kinase	-0.776211	7.7053	3.46706e-47	1.61742e-46
SMU_1495	lacB	galactose-6-phosphate isomerase subunit LacB	-0.778739	0.782243	0.00492309	0.00626233
SMU_1976c	SMU_1976c	hypothetical protein SMU_1976c	-0.778744	7.81229	7.84558e-43	3.33228e-42
SMU_649	SMU_649	hypothetical protein SMU_649	-0.77973	7.99161	3.6897e-48	1.74581e-47
SMU_342	rnmV	hypothetical protein SMU_342	-0.780204	7.58908	3.08313e-41	1.24829e-40
SMU_989	asd	aspartate-semialdehyde dehydrogenase	-0.785724	9.91412	3.25951e-47	1.52417e-46
SMU_698	rpmI	50S ribosomal protein L35	-0.786536	7.80727	7.61622e-34	2.66635e-33
SMU_1569	malF	maltose ABC transporter permease	-0.789988	7.38569	2.4329e-39	9.48403e-39
SMU_451	SMU_451	hypothetical protein SMU_451	-0.795505	4.7271	7.02629e-12	1.36019e-11
SMU_888	galE	UDP-galactose 4-epimerase GalE	-0.796466	8.36371	1.12119e-47	5.27993e-47
SMU_1747c	SMU_1747c	phosphatase	-0.796497	5.42092	1.5354e-14	3.22968e-14
SMU_1247	eno	enolase	-0.797302	12.9958	2.26616e-42	9.44391e-42
SMU_546	SMU_546	GTP-binding protein	-0.797806	11.2103	4.61736e-62	2.87431e-61
SMU_63c	SMU_63c	hypothetical protein SMU_63c	-0.79839	11.4521	1.42458e-58	8.39574e-58
SMU_896	SMU_896	hypothetical protein SMU_896	-0.802858	2.62048	1.57785e-06	2.41034e-06
SMU_825	rgpA	RgpAc; glycosyltransferase	-0.804085	9.15396	1.16204e-53	6.10761e-53
SMU_2083c	SMU_2083c	hypothetical protein SMU_2083c	-0.806043	9.21227	1.69761e-42	7.11926e-42
SMU_1647c	SMU_1647c	transcriptional regulator	-0.807264	5.38087	3.56853e-20	8.96407e-20
SMU_852	SMU_852	transcriptional regulator; CpsY-like protein	-0.80758	7.26044	3.94784e-42	1.63495e-41
SMU_341	SMU_341	deoxyribonuclease	-0.816973	7.70574	1.18198e-49	5.88629e-49
SMU_1534	atpH	ATP synthase F0F1 subunit C	-0.817691	7.55866	1.04709e-23	2.88093e-23
SMU_530c	SMU_530c	hypothetical protein SMU_530c	-0.818145	7.98213	2.42946e-41	9.8765e-41
SMU_1066	guaA	GMP synthase	-0.81823	9.88124	9.88072e-57	5.60752e-56
SMU_358	rpsG	30S ribosomal protein S7	-0.819107	11.09	3.67463e-61	2.25227e-60
SMU_1601	bgl	6-phospho-beta-glucosidase	-0.8247	6.06116	2.43028e-09	4.25779e-09
SMU_402	pfl	pyruvate formate-lyase	-0.825234	13.8483	9.50353e-44	4.16983e-43
SMU_196c	SMU_196c	transfer protein	-0.826109	3.36676	2.5863e-06	3.90001e-06
SMU_291	tkt	transketolase	-0.827016	10.3341	2.64726e-55	1.46076e-54
SMU_800	SMU_800	hypothetical protein SMU_800	-0.827589	5.38657	2.4356e-19	6.0046e-19
SMU_1635	glmU	UDP-N-acetylglucosamine pyrophosphorylase	-0.833633	9.15863	8.57882e-66	5.58464e-65
SMU_703c	SMU_703c	hypothetical protein SMU_703c	-0.833725	7.40565	3.58727e-36	1.32576e-35
SMU_1553c	SMU_1553c	hypothetical protein SMU_1553c	-0.835054	0.31096	0.00279455	0.00362183
SMU_505	SMU_505	adenine-specific DNA methylase	-0.835395	5.924	6.80145e-23	1.83584e-22
SMU_408	SMU_408	permease	-0.841574	9.23468	1.12002e-63	7.10534e-63
SMU_1871c	SMU_1871c	hypothetical protein SMU_1871c	-0.842375	7.49714	5.97552e-42	2.44923e-41
SMU_2060	SMU_2060	LysR family transcriptional regulator	-0.8426	7.81873	1.26085e-51	6.45656e-51
SMU_1727	yidC2	OxaA-like protein precursor	-0.848688	9.24676	6.89361e-66	4.53204e-65
SMU_1930	lemA	cytoplasmic membrane protein	-0.849186	9.06077	1.16435e-55	6.44273e-55
SMU_1064c	SMU_1064c	GntR family transcriptional regulator	-0.849724	5.15716	1.51238e-15	3.27464e-15
SMU_1353	SMU_1353	transposase	-0.849797	4.05308	1.61374e-13	3.28351e-13
SMU_120	rpmB	50S ribosomal protein L28	-0.850357	5.79166	2.14431e-17	4.9381e-17
SMU_1013c	SMU_1013c	Mg2+/citrate transporter	-0.852027	5.87305	1.71621e-16	3.86729e-16
SMU_709	SMU_709	hypothetical protein SMU_709	-0.853891	7.04404	2.9105e-33	1.0048e-32
SMU_170	rpsI	30S ribosomal protein S9	-0.857065	9.82681	5.72826e-67	3.85496e-66
SMU_1211	plsY	glycerol-3-phosphate acyltransferase PlsY	-0.859596	7.04287	8.01046e-38	3.0394e-37
SMU_2032	rs2	30S ribosomal protein S2	-0.860349	10.8402	4.11616e-46	1.88059e-45
SMU_1996	ipk	4-diphosphocytidyl-2-C-methyl-D-erythritol kinase	-0.860574	6.54118	2.16241e-29	6.87006e-29
SMU_699	rplT	50S ribosomal protein L20	-0.861917	9.40497	2.42305e-49	1.19473e-48
SMU_64	ruvB	Holliday junction DNA helicase RuvB	-0.862791	7.7066	1.49731e-58	8.79836e-58
SMU_1913c	SMU_1913c	immunity protein- BLpL-like	-0.864387	8.00721	3.95439e-36	1.45873e-35
SMU_1409c	SMU_1409c	transcriptional regulator	-0.865636	4.73918	1.6072e-16	3.62576e-16
SMU_1171c	SMU_1171c	hypothetical protein SMU_1171c	-0.867104	6.57841	1.18938e-37	4.48722e-37
SMU_1418	hemN	coproporphyrinogen III oxidase	-0.87	6.86464	1.614e-41	6.57483e-41
SMU_1477	miaA	tRNA delta(2)-isopentenylpyrophosphate transferase	-0.871813	5.94335	5.65663e-25	1.61202e-24
SMU_2038	pttB	PTS system trehalose-specific transporter subunit IIABC	-0.874116	5.18973	7.65954e-18	1.78245e-17
SMU_2004	if1	translation initiation factor IF-1	-0.876305	10.1605	3.56042e-45	1.60461e-44
SMU_1519	glnQ	amino acid ABC transporter ATP-binding protein	-0.877795	8.16811	4.06928e-29	1.2826e-28
SMU_558	ileS	isoleucyl-tRNA synthetase	-0.878276	10.2577	2.88676e-72	2.13771e-71
SMU_344	SMU_344	hypothetical protein SMU_344	-0.878781	5.80062	3.78568e-26	1.11389e-25
SMU_1251	SMU_1251	hypothetical protein SMU_1251	-0.879417	4.59468	2.25285e-18	5.35521e-18
SMU_1859	ssb	single-stranded DNA-binding protein	-0.879732	10.684	1.94687e-70	1.41024e-69
SMU_112c	SMU_112c	transcriptional regulator	-0.889956	5.20284	2.99564e-19	7.35797e-19
SMU_788	SMU_788	RNA methyltransferase	-0.892633	7.88569	1.16618e-49	5.82213e-49
SMU_722	SMU_722	hypothetical protein SMU_722	-0.896252	3.38766	9.36448e-13	1.85428e-12
SMU_278	SMU_278	hypothetical protein SMU_278	-0.896531	6.66934	2.39008e-29	7.56923e-29
SMU_731	SMU_731	ABC transporter ATP-binding protein	-0.898244	4.86568	2.83682e-15	6.11574e-15
SMU_307	pgi	glucose-6-phosphate isomerase	-0.899074	10.1809	7.2953e-73	5.46325e-72
SMU_1430	cobQ	cobyric acid synthase CobQ	-0.900558	7.30444	3.21987e-53	1.67467e-52
SMU_224c	SMU_224c	hypothetical protein SMU_224c	-0.900924	6.84128	2.03128e-34	7.21267e-34
SMU_1314	SMU_1314	hypothetical protein SMU_1314	-0.901401	8.37322	3.29488e-68	2.2869e-67
SMU_803c	SMU_803c	ABC transporter ATP-binding protein	-0.901888	8.64921	5.05428e-66	3.33382e-65
SMU_862	SMU_862	permease	-0.904135	8.70845	3.59344e-43	1.55611e-42
SMU_850	SMU_850	hypothetical protein SMU_850	-0.904151	6.23169	1.51378e-28	4.74875e-28
SMU_1552c	SMU_1552c	hypothetical protein SMU_1552c	-0.905415	1.59389	1.64906e-05	2.37865e-05
SMU_776	SMU_776	hypothetical protein SMU_776	-0.907443	8.33909	1.66993e-58	9.78383e-58
SMU_1122	cdd	cytidine deaminase	-0.90766	7.07442	4.73769e-33	1.62715e-32
SMU_1907	SMU_1907	hypothetical protein SMU_1907	-0.910356	5.95125	6.13956e-16	1.34692e-15
SMU_99	fbaA	fructose-bisphosphate aldolase	-0.910707	11.6433	1.10159e-58	6.51149e-58
SMU_759	SMU_759	protease	-0.910736	8.59221	7.71437e-66	5.05494e-65
SMU_2105	SMU_2105	hypothetical protein SMU_2105	-0.911213	7.17987	2.52847e-30	8.17647e-30
SMU_1595	cah	carbonic anhydrase	-0.913509	6.50835	6.53309e-38	2.48357e-37
SMU_1222	pyrF	orotidine 5\'-phosphate decarboxylase	-0.920655	6.72185	8.21172e-43	3.48037e-42
SMU_183	sloB	Mn/Zn ABC transporter	-0.92154	4.31508	5.18558e-15	1.10596e-14
SMU_1293c	SMU_1293c	hypothetical protein SMU_1293c	-0.92658	9.32097	1.39577e-74	1.06121e-73
SMU_506	SMU_506	type II restriction endonuclease	-0.926772	7.04176	1.79539e-49	8.89656e-49
SMU_154	rpsO	30S ribosomal protein S15	-0.926905	9.10172	3.62354e-43	1.56575e-42
SMU_1377c	SMU_1377c	hypothetical protein SMU_1377c	-0.930128	8.30161	2.04523e-50	1.03404e-49
SMU_1655c	SMU_1655c	hypothetical protein SMU_1655c	-0.932228	6.70653	5.24188e-40	2.07179e-39
SMU_469	recU	Holliday junction-specific endonuclease	-0.935238	8.89779	2.83976e-73	2.13464e-72
SMU_193c	SMU_193c	hypothetical protein SMU_193c	-0.935248	-1.01827	0.0353025	0.0418089
SMU_449	proB	gamma-glutamyl kinase	-0.938227	7.98352	2.78538e-57	1.6036e-56
SMU_1924	gcrR	response regulator GcrR for glucan-binding protein C	-0.938646	9.31291	1.68053e-74	1.27286e-73
SMU_1504c	SMU_1504c	hypothetical protein SMU_1504c	-0.941724	2.68457	9.38974e-11	1.73671e-10
SMU_152	SMU_152	hypothetical protein SMU_152	-0.942216	5.11575	9.45095e-17	2.14912e-16
SMU_1904c	SMU_1904c	hypothetical protein SMU_1904c	-0.946315	7.85598	2.08484e-27	6.29243e-27
SMU_336	rnpA	ribonuclease P	-0.947418	6.06763	4.35786e-40	1.72582e-39
SMU_848	SMU_848	hypothetical protein SMU_848	-0.947651	9.03535	1.02029e-63	6.49334e-63
SMU_1284c	SMU_1284c	hypothetical protein SMU_1284c	-0.949437	5.11201	2.55261e-20	6.43644e-20
SMU_1802c	SMU_1802c	hypothetical protein SMU_1802c	-0.952866	7.02103	1.46343e-40	5.86552e-40
SMU_1390	SMU_1390	hypothetical protein SMU_1390	-0.954452	7.57544	1.53235e-59	9.13905e-59
SMU_363	glnR	transcriptional regulator; glutamine synthetase repressor	-0.962915	9.08903	3.65206e-43	1.57465e-42
SMU_1223	pyrDB	dihydroorotate dehydrogenase 1B	-0.967249	6.09063	8.4162e-28	2.5872e-27
SMU_504	dam	site-specific DNA-methyltransferase	-0.968072	6.16616	1.31192e-30	4.27018e-30
SMU_1505c	SMU_1505c	hypothetical protein SMU_1505c	-0.971716	2.48314	7.36122e-10	1.31394e-09
SMU_446	sygB	glycyl-tRNA synthetase subunit beta	-0.972565	9.39498	1.70189e-85	1.41848e-84
SMU_1908c	SMU_1908c	hypothetical protein SMU_1908c	-0.975056	6.0852	2.58026e-26	7.61463e-26
SMU_1352	SMU_1352	transposase	-0.97615	3.62348	5.31729e-16	1.1691e-15
SMU_1903c	SMU_1903c	hypothetical protein SMU_1903c	-0.982077	4.45652	1.08186e-16	2.45451e-16
SMU_840c	SMU_840c	hypothetical protein SMU_840c	-0.983984	7.87407	5.26336e-46	2.39922e-45
SMU_1282	SMU_1282	transcriptional regulator	-0.986269	3.78199	1.47358e-11	2.81705e-11
SMU_898	SMU_898	hypothetical protein SMU_898	-0.987306	7.44509	3.98813e-67	2.693e-66
SMU_889	pbpX	penicillin-binding protein- class C; fmt-like protein	-0.999924	8.92478	2.68448e-80	2.12201e-79
SMU_1086	kitH	thymidine kinase	-1.00081	8.13457	7.08194e-69	5.00256e-68
SMU_730	SMU_730	hypothetical protein SMU_730	-1.0056	1.22752	9.39156e-07	1.45023e-06
SMU_1331c	SMU_1331c	transposase	-1.00829	3.74526	3.2872e-15	7.05613e-15
SMU_858	pyrB	aspartate carbamoyltransferase	-1.00918	7.59005	1.10002e-49	5.50562e-49
SMU_1695	abcX	molybdenum ABC transporter ATP-binding protein	-1.01191	7.44617	5.11364e-59	3.03166e-58
SMU_1329c	SMU_1329c	transposase	-1.0131	3.5584	2.46848e-10	4.49471e-10
SMU_1752c	SMU_1752c	hypothetical protein SMU_1752c	-1.01433	4.73277	2.92804e-17	6.71192e-17
SMU_751	SMU_751	transcriptional accessory protein	-1.01918	9.30553	1.41934e-94	1.27357e-93
SMU_1582c	SMU_1582c	hypothetical protein SMU_1582c	-1.01996	5.80516	2.25883e-28	7.061e-28
SMU_1724c	SMU_1724c	rRNA methylase	-1.02218	6.09265	1.5668e-40	6.26722e-40
SMU_501	SMU_501	hypothetical protein SMU_501	-1.02252	8.61439	5.84031e-86	4.92961e-85
SMU_18	SMU_18	hypothetical protein SMU_18	-1.02294	1.56605	1.09053e-05	1.58564e-05
SMU_1419	SMU_1419	transcriptional regulator	-1.02295	7.42103	2.63262e-43	1.14252e-42
SMU_1822	gatA	aspartyl-tRNA synthetase	-1.02557	8.2321	5.14149e-69	3.64479e-68
SMU_1585c	SMU_1585c	transcriptional regulator	-1.02618	5.39768	9.51165e-30	3.04618e-29
SMU_1287	SMU_1287	transcriptional regulator	-1.02764	4.6889	3.16244e-20	7.95402e-20
SMU_2104a	rpmF	50S ribosomal protein L32	-1.02786	7.34447	1.45616e-39	5.69876e-39
SMU_820	SMU_820	hypothetical protein SMU_820	-1.02807	9.47175	6.94713e-57	3.96524e-56
SMU_1127	rs20	30S ribosomal protein S20	-1.02867	7.22532	9.04752e-28	2.77699e-27
SMU_1486c	SMU_1486c	hypothetical protein SMU_1486c	-1.02911	5.05763	4.86782e-22	1.28774e-21
SMU_1273	hisC	histidinol-phosphate aminotransferase	-1.03049	6.22121	1.56693e-32	5.34475e-32
SMU_181	SMU_181	mevalonate kinase	-1.03424	6.74934	2.02614e-54	1.07917e-53
SMU_1725	SMU_1725	acylphosphatase	-1.03667	3.72713	3.92171e-10	7.06334e-10
SMU_1510	syfB	phenylalanyl-tRNA synthetase subunit beta	-1.04297	10.4113	6.75873e-91	5.95725e-90
SMU_1178c	SMU_1178c	amino acid ABC transporter ATP-binding protein	-1.04414	7.65426	7.66477e-69	5.39513e-68
SMU_135	mleR	transcriptional regulator	-1.04516	6.96783	4.78384e-56	2.6768e-55
SMU_1949	pbp2a	membrane carboxypeptidase- penicillin-binding protein 2a	-1.04691	8.39689	1.68975e-86	1.43233e-85
SMU_2003a	SMU_2003a	50S ribosomal protein L36	-1.04699	8.37853	8.72447e-56	4.85451e-55
SMU_1193	SMU_1193	transcriptional regulator	-1.04831	6.36975	4.56025e-49	2.21022e-48
SMU_1087	SMU_1087	4-oxalocrotonate tautomerase	-1.04944	5.17053	1.07149e-27	3.27867e-27
SMU_1184c	mtlR	transcriptional regulator- antiterminator	-1.05249	6.96027	6.63759e-58	3.85484e-57
SMU_721	SMU_721	hypothetical protein SMU_721	-1.05366	6.17305	6.96837e-37	2.58974e-36
SMU_807	SMU_807	hypothetical protein SMU_807	-1.05418	5.66274	2.23309e-22	5.939e-22
SMU_697	infC	translation initiation factor IF-3	-1.0554	9.26124	7.34273e-61	4.473e-60
SMU_2003	rs13	30S ribosomal protein S13	-1.05577	10.7396	2.78323e-97	2.59074e-96
SMU_1288	rl19	50S ribosomal protein L19	-1.06101	10.7558	4.30229e-109	4.70888e-108
SMU_1345c	SMU_1345c	peptide synthetase	-1.06487	9.12574	3.64199e-39	1.41145e-38
SMU_1844	scrR	sucrose operon repressor	-1.06509	7.94684	2.98305e-81	2.36742e-80
SMU_719c	SMU_719c	hypothetical protein SMU_719c	-1.06535	7.57233	2.57403e-76	1.97972e-75
SMU_565c	SMU_565c	transposase- ISSmu1	-1.06588	3.04002	6.90392e-12	1.3378e-11
SMU_1950	SMU_1950	pseudouridylate synthase	-1.06665	6.07287	1.45507e-42	6.12792e-42
SMU_149	SMU_149	transposase	-1.06678	3.08107	3.00306e-12	5.89368e-12
SMU_775c	SMU_775c	hypothetical protein SMU_775c	-1.07611	9.96284	5.6305e-100	5.49801e-99
SMU_1046c	SMU_1046c	GTP pyrophosphokinase	-1.07646	7.69209	7.59809e-60	4.57263e-59
SMU_1197	SMU_1197	hypothetical protein SMU_1197	-1.07799	7.06314	1.42106e-64	9.13143e-64
SMU_352	SMU_352	ribulose-phosphate 3-epimerase	-1.08234	7.83477	5.81642e-61	3.55408e-60
SMU_16	SMU_16	amino acid permease	-1.09238	7.51773	7.48507e-31	2.44832e-30
SMU_1627	rl11	50S ribosomal protein L11	-1.10364	11.0386	3.4233e-83	2.74968e-82
SMU_1745c	SMU_1745c	transcriptional regulator	-1.10514	8.61416	7.8078e-100	7.55007e-99
SMU_1047c	SMU_1047c	hypothetical protein SMU_1047c	-1.10679	7.55184	1.46256e-43	6.37508e-43
SMU_148	adhE	bifunctional acetaldehyde-CoA/alcohol dehydrogenase	-1.10825	9.83105	3.83837e-28	1.18727e-27
SMU_1179c	SMU_1179c	amino acid ABC transporter permease	-1.11103	8.0994	5.59882e-62	3.47441e-61
SMU_891	hsdM	type I restriction-modification system DNA methylase	-1.11537	7.48922	8.60413e-79	6.72134e-78
SMU_688	SMU_688	hypothetical protein SMU_688	-1.11716	5.41494	7.87056e-23	2.12154e-22
SMU_1210	parE	DNA topoisomerase IV subunit B	-1.11858	8.55948	3.28767e-96	3.00415e-95
SMU_1656	serC	3-phosphoserine/phosphohydroxythreonine aminotransferase	-1.11929	9.11775	5.6375e-112	6.38063e-111
SMU_732	SMU_732	hypothetical protein SMU_732	-1.12582	5.49906	9.13779e-38	3.46055e-37
SMU_1620	phoH	phosphate starvation-induced protein PhoH	-1.12588	7.67918	1.70586e-64	1.09263e-63
SMU_895	SMU_895	DNA-damage-inducible protein	-1.126	3.0265	6.18098e-13	1.23002e-12
SMU_1043c	SMU_1043c	phosphotransacetylase	-1.12773	9.2152	8.62079e-110	9.54034e-109
SMU_510c	SMU_510c	hypothetical protein SMU_510c	-1.13024	7.05737	5.63169e-45	2.52665e-44
SMU_1909c	SMU_1909c	hypothetical protein SMU_1909c	-1.13441	8.21576	1.23736e-37	4.65939e-37
SMU_1910c	SMU_1910c	hypothetical protein SMU_1910c	-1.13506	7.70792	1.80592e-52	9.3439e-52
SMU_675	ptsI	PTS system transporter protein EI	-1.14209	13.4215	1.57352e-105	1.60741e-104
SMU_369c	SMU_369c	hypothetical protein SMU_369c	-1.14234	5.04312	1.86998e-26	5.53491e-26
SMU_1750c	SMU_1750c	hypothetical protein SMU_1750c	-1.14671	4.98565	1.02392e-30	3.33822e-30
SMU_226c	SMU_226c	transposase	-1.15059	8.42223	2.42845e-103	2.41874e-102
SMU_227c	SMU_227c	hypothetical protein SMU_227c	-1.1523	9.09656	5.2223e-95	4.70716e-94
SMU_1860	rs6	30S ribosomal protein S6	-1.15423	9.94365	1.19737e-106	1.22947e-105
SMU_418	nusA	transcription elongation factor NusA	-1.16412	9.41573	1.76767e-122	2.18708e-121
SMU_1429	murC2	UDP-N-acetylmuramyl tripeptide synthetase MurC	-1.16459	8.38895	6.27941e-100	6.10175e-99
SMU_1586	syt1	threonyl-tRNA synthetase	-1.16604	9.26956	4.68003e-122	5.7547e-121
SMU_194c	SMU_194c	hypothetical protein SMU_194c	-1.16887	1.15035	1.51365e-06	2.31582e-06
SMU_625	comEA	competence protein	-1.16897	3.26321	1.9028e-18	4.55575e-18
SMU_2161c	SMU_2161c	hypothetical protein SMU_2161c	-1.17259	5.97797	1.09008e-43	4.77242e-43
SMU_670	citB	aconitate hydratase	-1.17289	7.11219	2.6827e-29	8.48245e-29
SMU_571	SMU_571	hypothetical protein SMU_571	-1.17401	5.32622	1.79536e-27	5.44346e-27
SMU_1905c	SMU_1905c	bacteriocin secretion protein	-1.17467	5.39229	6.50986e-29	2.0486e-28
SMU_1906c	SMU_1906c	hypothetical protein SMU_1906c	-1.1774	6.09305	9.77573e-30	3.12071e-29
SMU_1332c	SMU_1332c	transposase	-1.17913	3.05534	3.28832e-16	7.29436e-16
SMU_2162c	rlmH	rRNA large subunit methyltransferase	-1.18077	5.35685	1.65289e-39	6.45601e-39
SMU_1872c	SMU_1872c	hypothetical protein SMU_1872c	-1.19183	6.81529	3.43378e-62	2.14423e-61
SMU_409	SMU_409	hypothetical protein SMU_409	-1.20054	7.45232	3.05566e-88	2.63501e-87
SMU_857	SMU_857	uracil permease	-1.20336	7.97855	1.98625e-65	1.28462e-64
SMU_2109	SMU_2109	MDR permease	-1.20528	5.8171	2.35322e-50	1.18674e-49
SMU_1828	SMU_1828	hypothetical protein SMU_1828	-1.20703	8.4398	2.85598e-79	2.24866e-78
SMU_1286c	SMU_1286c	permease	-1.2073	5.85321	6.10377e-43	2.60358e-42
SMU_1200	rs1	30S ribosomal protein S1	-1.2075	12.3473	1.78176e-136	2.49949e-135
SMU_1438c	SMU_1438c	Zn-dependent protease	-1.20935	6.90407	7.17152e-45	3.1959e-44
SMU_2055	SMU_2055	acetyltransferase	-1.20955	6.66129	1.64785e-67	1.12801e-66
SMU_720	SMU_720	Na+/solute symporter	-1.20994	7.16892	3.83957e-79	3.01119e-78
SMU_357	rpsL	30S ribosomal protein S12	-1.21613	10.488	3.14155e-116	3.70294e-115
SMU_1224	pyrK	dihydroorotate dehydrogenase electron transfer subunit	-1.21686	5.32552	1.31134e-34	4.67297e-34
SMU_195c	SMU_195c	hypothetical protein SMU_195c	-1.21801	2.25741	2.18016e-12	4.29139e-12
SMU_2097	argR	hypothetical protein SMU_2097	-1.22004	6.73417	2.5598e-49	1.25594e-48
SMU_169	rplM	50S ribosomal protein L13	-1.22231	10.6061	2.55514e-110	2.84349e-109
SMU_2001	rpoA	DNA-directed RNA polymerase subunit alpha	-1.23848	11.6639	1.01347e-101	9.99419e-101
SMU_1879	SMU_1879	PTS system mannose-specific transporter subunit IID	-1.24323	10.6387	4.7165e-132	6.26352e-131
SMU_1852	SMU_1852	magnesium/cobalt transport protein	-1.24507	8.66145	1.00043e-116	1.18623e-115
SMU_225c	SMU_225c	hypothetical protein SMU_225c	-1.24544	3.69569	3.25233e-19	7.97863e-19
SMU_830	rgpF	RgpFc protein	-1.26569	9.37864	3.19313e-98	3.0434e-97
SMU_1330c	SMU_1330c	transposase	-1.26646	1.8809	5.42223e-09	9.34349e-09
SMU_2035	SMU_2035	bacteriocin immunity protein	-1.26687	7.86012	2.50536e-97	2.34304e-96
SMU_2002	rs11	30S ribosomal protein S11	-1.26737	10.4506	2.74066e-133	3.71388e-132
SMU_1402c	SMU_1402c	hypothetical protein SMU_1402c	-1.27539	6.44552	2.15095e-74	1.62299e-73
SMU_1119c	SMU_1119c	sugar ABC transporter permease	-1.27804	8.82859	1.39782e-141	2.04739e-140
SMU_41	SMU_41	hypothetical protein SMU_41	-1.2846	-3.22695	0.627165	0.654776
SMU_2005	adk	adenylate kinase	-1.29453	9.0044	9.39842e-84	7.67281e-83
SMU_1180	phnA	alkylphosphonate uptake protein	-1.29519	6.8389	9.82523e-63	6.17409e-62
SMU_1514	rnc	ribonuclease III	-1.29802	6.36226	2.84456e-63	1.79885e-62
SMU_1404c	cas1	hypothetical protein SMU_1404c	-1.29811	7.12689	1.35893e-86	1.15683e-85
SMU_40	SMU_40	hypothetical protein SMU_40	-1.3011	-2.01793	0.0521474	0.0608896
SMU_856	pyrR	bifunctional pyrimidine regulatory protein PyrR/uracil phosphoribosyltransferase	-1.32883	6.20211	3.60557e-46	1.6511e-45
SMU_960	rplL	50S ribosomal protein L7/L12	-1.33095	6.02468	2.77412e-33	9.62725e-33
SMU_82	dnaK	molecular chaperone DnaK	-1.3328	10.4267	6.68601e-68	4.5926e-67
SMU_1511c	SMU_1511c	acetyltransferase	-1.3375	7.3768	6.31217e-107	6.51494e-106
SMU_474	luxS	S-ribosylhomocysteinase	-1.33753	7.59882	2.81245e-118	3.43705e-117
SMU_1024c	SMU_1024c	transposase fragment	-1.35388	-0.119234	1.64457e-05	2.3739e-05
SMU_1346	bacT	thioesterase	-1.35485	8.0038	1.73297e-130	2.25626e-129
SMU_1707c	SMU_1707c	rRNA methylase	-1.35639	7.07708	1.72153e-70	1.25156e-69
SMU_596	pmgY	phosphoglyceromutase	-1.35648	10.751	6.37463e-139	9.07019e-138
SMU_1644c	SMU_1644c	hypothetical protein SMU_1644c	-1.37913	7.91441	2.98368e-125	3.76171e-124
SMU_564	SMU_564	hypothetical protein SMU_564	-1.38402	6.10593	1.44624e-59	8.65138e-59
SMU_734	SMU_734	hypothetical protein SMU_734	-1.39425	4.52566	1.30234e-39	5.10681e-39
SMU_1089	SMU_1089	hypothetical protein SMU_1089	-1.39519	8.69985	2.17331e-141	3.16003e-140
SMU_1554c	SMU_1554c	hypothetical protein SMU_1554c	-1.40175	1.46177	2.4641e-12	4.84549e-12
SMU_351	rsgA	GTPase RsgA	-1.40562	8.34223	3.62148e-154	5.77119e-153
SMU_1065c	SMU_1065c	GntR family transcriptional regulator	-1.42121	5.53131	2.73401e-49	1.33812e-48
SMU_88c	SMU_88c	mechanosensitive ion channel protein MscS	-1.42667	7.24637	1.26549e-103	1.26676e-102
SMU_180	urdA	oxidoreductase	-1.42679	8.67704	2.63253e-76	2.01692e-75
SMU_2106c	SMU_2106c	transcriptional regulator	-1.42946	4.20767	2.76042e-31	9.13416e-31
SMU_532	trpE	anthranilate synthase component I	-1.43941	6.09994	5.23151e-88	4.49188e-87
SMU_2107c	SMU_2107c	hypothetical protein SMU_2107c	-1.44329	4.76305	2.07431e-43	9.0219e-43
SMU_753	SMU_753	hypothetical protein SMU_753	-1.45343	6.99951	6.26584e-57	3.58665e-56
SMU_877	agaL	alpha-galactosidase	-1.45775	7.39031	3.59225e-97	3.32826e-96
SMU_980	bglP	PTS system beta-glucoside-specific transporter subunit II	-1.47084	6.01947	3.36732e-65	2.17078e-64
SMU_1403c	cas2	hypothetical protein SMU_1403c	-1.4917	5.71977	1.73153e-67	1.18123e-66
SMU_1405c	cas9	hypothetical protein SMU_1405c	-1.4936	8.59438	2.62412e-170	4.97833e-169
SMU_611	cshA	ATP-dependent RNA helicase- DEAD-box family	-1.5006	10.4447	6.29565e-184	1.40909e-182
SMU_1386	urk	uridine/cytidine kinase	-1.50172	6.84467	2.13245e-96	1.95753e-95
SMU_2108c	SMU_2108c	transcriptional regulator	-1.51406	6.91796	2.99607e-104	3.01423e-103
SMU_1279c	SMU_1279c	cell shape determining protein	-1.51843	8.96502	8.09853e-160	1.36714e-158
SMU_1348c	SMU_1348c	ABC transporter ATP-binding protein	-1.51955	-0.923361	0.000230284	0.000313766
SMU_1406c	SMU_1406c	hypothetical protein SMU_1406c	-1.52101	6.63221	1.35484e-87	1.1583e-86
SMU_1568	malX	maltose ABC transporter substrate-binding protein	-1.54588	8.3686	3.1375e-112	3.57137e-111
SMU_576	lytR	response regulator LytR	-1.55254	6.22938	2.7056e-56	1.51819e-55
SMU_42	SMU_42	hypothetical protein SMU_42	-1.55387	5.02925	2.05008e-45	9.28129e-45
SMU_444	SMU_444	hypothetical protein SMU_444	-1.56205	3.42457	5.51542e-32	1.86216e-31
SMU_1997	comX1	ComX1- transcriptional regulator of competence-specific genes	-1.56691	3.01207	1.00161e-26	2.98238e-26
SMU_2033c	SMU_2033c	hypothetical protein SMU_2033c	-1.57196	8.65865	5.84586e-134	8.03101e-133
SMU_1545c	SMU_1545c	hypothetical protein SMU_1545c	-1.58427	7.0667	3.77275e-97	3.47932e-96
SMU_1596	ptcC	cellobiose phosphotransferase system IIC component	-1.59187	5.39727	1.54601e-16	3.49167e-16
SMU_1398	SMU_1398	transcriptional regulator	-1.60219	7.266	2.16181e-135	2.99051e-134
SMU_890	SMU_890	hypothetical protein SMU_890	-1.62205	5.28876	2.99668e-54	1.59183e-53
SMU_570	feoB	ferrous ion transport protein B	-1.64792	9.25772	8.03662e-242	2.5014e-240
SMU_1843	scrB	sucrose-6-phosphate hydrolase	-1.65192	8.07805	2.86164e-181	6.06425e-180
SMU_2000	rl17	50S ribosomal protein L17	-1.65399	11.0841	3.72819e-156	6.13765e-155
SMU_500	hpf	ribosome-associated protein	-1.65928	7.8061	8.78177e-89	7.63899e-88
SMU_2127	SMU_2127	succinate semialdehyde dehydrogenase	-1.67049	9.95495	3.90907e-140	5.60207e-139
SMU_1185	mtlA1	PTS system mannitol-specific transporter subunit IIBC	-1.73021	5.36087	1.15074e-59	6.90447e-59
SMU_1123	deoC	deoxyribose-phosphate aldolase	-1.74529	7.68634	7.17224e-156	1.17107e-154
SMU_1347c	SMU_1347c	permease	-1.75306	3.18813	3.12892e-32	1.06e-31
SMU_1502c	SMU_1502c	hypothetical protein SMU_1502c	-1.75687	4.29197	1.06264e-40	4.27633e-40
SMU_1878	ptnC	PTS system mannose-specific transporter subunit IIC	-1.76265	10.5352	1.04178e-197	2.4705e-196
SMU_1862	SMU_1862	hypothetical protein SMU_1862	-1.78809	3.5033	8.4087e-31	2.74592e-30
SMU_957	rplJ	50S ribosomal protein L10	-1.79453	8.78369	1.10036e-181	2.3569e-180
SMU_191c	SMU_191c	integrase	-1.79539	5.22406	2.36099e-38	9.00977e-38
SMU_1088	apbE	thiamine biosynthesis lipoprotein	-1.79714	9.15676	5.44223e-204	1.33838e-202
SMU_1077	pgm	phosphoglucomutase	-1.79751	11.1982	6.05193e-186	1.36994e-184
SMU_121	dinF	damage-inducible protein DinF	-1.79839	7.11699	3.83377e-169	7.13726e-168
SMU_89c	SMU_89c	nitrite transporter	-1.80134	6.51182	6.4913e-130	8.39654e-129
SMU_503c	SMU_503c	hypothetical protein SMU_503c	-1.86073	5.41867	4.77424e-43	2.05406e-42
SMU_182	sloA	iron ABC transporter ATP-binding protein	-1.86732	5.34432	5.78829e-40	2.27871e-39
SMU_1120	SMU_1120	sugar ABC transporter ATP-binding protein	-1.89517	9.37439	1.36586e-303	6.32745e-302
SMU_1126	coaA	pantothenate kinase	-1.89576	5.84662	2.6359e-109	2.90095e-108
SMU_1512	syfA	phenylalanyl-tRNA synthetase subunit alpha	-1.9135	8.46635	3.36144e-284	1.3392e-282
SMU_1366c	SMU_1366c	ABC transporter ATP-binding protein	-1.92216	-1.83445	0.00217971	0.0028472
SMU_876	msmR	MSM operon regulatory protein	-1.9285	5.13531	4.99261e-54	2.63801e-53
SMU_417	rimP	ribosome maturation protein RimP	-1.93864	7.46146	1.80349e-204	4.4907e-203
SMU_21	mreD	cell shape-determining protein MreD	-1.94723	5.46404	4.20632e-64	2.68557e-63
SMU_531	SMU_531	chorismate mutase	-1.96179	3.97891	1.18963e-43	5.19682e-43
SMU_179	SMU_179	hypothetical protein SMU_179	-1.9638	5.91583	1.2905e-97	1.22413e-96
SMU_445	sygA	glycyl-tRNA synthetase subunit alpha	-1.98273	7.40666	2.24107e-223	6.28763e-222
SMU_1841	scrA	PTS system sucrose-specific transporter subunit IIABC	-1.98387	8.0983	8.02284e-252	2.66358e-250
SMU_81	grpE	heat shock protein GrpE	-2.12213	7.0745	2.60521e-71	1.90794e-70
SMU_20	mreC	cell shape-determining protein MreC	-2.18542	7.48189	2.51266e-168	4.59194e-167
SMU_1597c	SMU_1597c	hypothetical protein SMU_1597c	-2.20765	2.9441	1.13166e-22	3.04631e-22
SMU_1587c	SMU_1587c	hypothetical protein SMU_1587c	-2.23718	6.78169	2.02311e-161	3.47416e-160
SMU_1367c	SMU_1367c	hypothetical protein SMU_1367c	-2.24747	8.70767	7.68973e-225	2.21999e-223
SMU_674	ptsH	phosphocarrier protein HPr	-2.25222	10.3979	1.86183e-302	8.42902e-301
SMU_577	lytS	histidine kinase LytS	-2.25578	7.64892	4.79391e-177	9.65997e-176
SMU_296	SMU_296	hypothetical protein SMU_296	-2.30784	7.42869	1.76736e-279	6.90311e-278
SMU_1124	pdp	pyrimidine-nucleoside phosphorylase	-2.38926	6.89489	8.35625e-160	1.39879e-158
SMU_574c	SMU_574c	hypothetical protein SMU_574c	-2.42014	4.27346	1.19118e-05	1.73073e-05
SMU_1598	ptcA	cellobiose phosphotransferase system IIA component	-2.42523	1.26717	1.84324e-20	4.66548e-20
SMU_569	feoA	ferrous ion transport protein A	-2.43574	6.56428	1.12336e-182	2.45905e-181
SMU_80	hrcA	heat-inducible transcription repressor	-2.4677	8.82813	4.40528e-169	8.12529e-168
SMU_1877	ptnA	PTS system mannose-specific transporter subunit IIAB	-2.49654	10.1749	0	0
SMU_295	SMU_295	hypothetical protein SMU_295	-2.5835	5.96975	8.77367e-156	1.42091e-154
SMU_575c	SMU_575c	hypothetical protein SMU_575c	-2.67943	4.08277	1.09523e-11	2.10588e-11
SMU_294	SMU_294	hypothetical protein SMU_294	-2.71441	6.04112	2.08832e-194	4.83714e-193
SMU_1599	celR	transcriptional regulator	-2.79841	5.20504	5.40777e-45	2.43167e-44
SMU_1125c	SMU_1125c	hypothetical protein SMU_1125c	-2.89624	5.62234	4.74587e-114	5.49638e-113
SMU_1600	ptcB	PTS system cellobiose transporter subunit IIB	-3.14948	1.40262	2.31487e-18	5.4961e-18
SMU_189	SMU_189	hypothetical protein SMU_189	-3.21957	-1.16077	2.65736e-09	4.64339e-09

## Sheet: Fructose50
geneID	Name	Annotation	logFC	logCPM	PValue	FDR
SMU_507	SMU_507	DeoR family transcriptional regulator	4.56335	8.43589	1.33855e-285	1.33319e-282
SMU_508	SMU_508	hypothetical protein SMU_508	4.56164	9.39486	1.33855e-285	1.33319e-282
SMU_137	mleS	malate dehydrogenase	3.99581	7.82849	3.14556e-211	2.08865e-208
SMU_139	SMU_139	hypothetical protein SMU_139	3.79666	7.24557	2.02384e-172	5.75926e-170
SMU_141	SMU_141	hypothetical protein SMU_141	3.78336	6.56193	2.59735e-117	3.04349e-115
SMU_138	SMU_138	malate permease	3.78322	7.15192	1.9929e-173	6.61643e-171
SMU_529	SMU_529	hypothetical protein SMU_529	3.54413	-1.0513	2.32904e-08	6.57145e-08
SMU_140	SMU_140	glutathione reductase	3.53356	7.23206	7.16601e-141	1.2977e-138
SMU_1498	lacR	lactose repressor	3.10847	6.32961	1.42326e-95	1.2887e-93
SMU_2027	SMU_2027	transcriptional regulator	3.08109	8.17245	1.71938e-131	2.44644e-129
SMU_629	sod	manganese-type superoxide dismutase- Fe/Mn-SOD	2.89304	11.9164	5.54447e-209	2.76115e-206
SMU_924	tpx	lipid hydroperoxide peroxidase	2.479	9.74417	4.92095e-125	6.53502e-123
SMU_528c	SMU_528c	hypothetical protein SMU_528c	2.44841	6.6602	3.52443e-59	1.01749e-57
SMU_2057c	SMU_2057c	cadmium-transporting ATPase	2.44458	9.79674	1.32149e-89	1.09683e-87
SMU_1296	SMU_1296	S-transferase	2.42996	8.93016	5.87419e-137	9.75115e-135
SMU_664	argJ	bifunctional ornithine acetyltransferase/N-acetylglutamate synthase	2.41597	6.67804	4.12801e-71	1.67816e-69
SMU_663	argC	N-acetyl-gamma-glutamyl-phosphate reductase	2.40788	5.92609	4.19787e-55	1.08599e-53
SMU_765	SMU_765	alkyl hydroperoxide reductase	2.29856	10.4037	5.64917e-108	6.25174e-106
SMU_1981c	SMU_1981c	hypothetical protein SMU_1981c	2.29366	1.10989	2.29424e-11	8.17554e-11
SMU_1980c	SMU_1980c	hypothetical protein SMU_1980c	2.28896	1.596	3.90058e-12	1.47158e-11
SMU_1869	trxA	thioredoxin	2.28445	10.4	2.68595e-144	5.94491e-142
SMU_665	argB	acetylglutamate kinase	2.23967	5.58913	9.26863e-38	1.21468e-36
SMU_262	otcA	putrescine carbamoyltransferase	2.21098	6.62744	2.92792e-60	8.83698e-59
SMU_764	ahpC	alkyl hydroperoxide reductase	2.18225	8.33682	5.12559e-83	3.40339e-81
SMU_1957	SMU_1957	PTS system mannose-specific transporter subunit IID	2.16248	7.79111	2.16808e-79	1.13653e-77
SMU_1958c	SMU_1958c	PTS system mannose-specific transporter subunit IIC	2.14788	7.87642	3.61634e-70	1.38534e-68
SMU_263	aguD	amino acid antiporter	2.12949	6.64839	1.28415e-51	2.94025e-50
SMU_1867c	SMU_1867c	alcohol dehydrogenase	2.1195	10.4747	6.20872e-77	3.09194e-75
SMU_1956c	SMU_1956c	hypothetical protein SMU_1956c	2.06552	5.65939	1.93359e-41	3.13147e-40
SMU_1760c	SMU_1760c	hypothetical protein SMU_1760c	2.02025	7.19582	1.30149e-62	4.11519e-61
SMU_871	pfkB	fructose-1-phosphate kinase	1.99008	8.82664	7.04738e-84	5.01371e-82
SMU_200c	SMU_200c	hypothetical protein SMU_200c	1.98152	1.63263	4.40017e-09	1.33007e-08
SMU_1982c	SMU_1982c	hypothetical protein SMU_1982c	1.95907	1.50888	5.18331e-09	1.55032e-08
SMU_1763c	SMU_1763c	hypothetical protein SMU_1763c	1.94056	6.11901	2.60432e-40	3.99062e-39
SMU_527	SMU_527	hypothetical protein SMU_527	1.93036	9.12292	7.36827e-83	4.58675e-81
SMU_1752c	SMU_1752c	hypothetical protein SMU_1752c	1.93008	6.56922	2.15439e-36	2.60094e-35
SMU_1895c	SMU_1895c	hypothetical protein SMU_1895c	1.92872	6.38093	7.36347e-25	5.47314e-24
SMU_205c	SMU_205c	hypothetical protein SMU_205c	1.91339	2.23218	1.21697e-08	3.54415e-08
SMU_1754c	SMU_1754c	hypothetical protein SMU_1754c	1.91319	6.14036	4.77481e-34	5.25492e-33
SMU_2147c	SMU_2147c	hypothetical protein SMU_2147c	1.90066	10.6878	3.20433e-98	3.03954e-96
SMU_1764c	SMU_1764c	hypothetical protein SMU_1764c	1.89957	8.20504	6.78434e-75	3.07146e-73
SMU_1762c	SMU_1762c	hypothetical protein SMU_1762c	1.87675	5.50229	5.67995e-30	5.3623e-29
SMU_872	fruI	PTS system fructose-specific transporter subunit IIABC	1.87281	10.9086	4.62988e-63	1.48753e-61
SMU_540	dpr	peroxide resistance protein Dpr	1.86905	11.0774	1.29938e-76	6.31306e-75
SMU_1492	lacF	PTS system lactose-specific transporter subunit IIA	1.85407	1.83811	8.71501e-09	2.57954e-08
SMU_41	SMU_41	hypothetical protein SMU_41	1.82978	-2.33641	0.0707038	0.0925374
SMU_1702c	SMU_1702c	phosphatase	1.82368	7.37832	3.22791e-47	6.18269e-46
SMU_654	mutF	ABC transporter ATP-binding protein MutF	1.81144	2.17755	8.22739e-15	3.75034e-14
SMU_204c	SMU_204c	hypothetical protein SMU_204c	1.79818	2.0398	3.46768e-07	8.68883e-07
SMU_202c	SMU_202c	hypothetical protein SMU_202c	1.79521	3.88089	2.30963e-11	8.21569e-11
SMU_1761c	SMU_1761c	hypothetical protein SMU_1761c	1.7919	6.86969	2.98968e-38	4.05133e-37
SMU_1703c	SMU_1703c	hypothetical protein SMU_1703c	1.78434	8.28066	2.0253e-64	7.07788e-63
SMU_1758c	SMU_1758c	hypothetical protein SMU_1758c	1.78094	6.94548	3.03125e-36	3.61572e-35
SMU_1603	lguL	lactoylglutathione lyase	1.77542	7.69777	4.49619e-25	3.37978e-24
SMU_1757c	SMU_1757c	hypothetical protein SMU_1757c	1.77181	5.13762	4.95023e-29	4.40217e-28
SMU_1961c	SMU_1961c	PTS system sugar-specific transporter subunit IIA	1.7713	4.44989	1.90567e-22	1.28681e-21
SMU_119	adh	alcohol dehydrogenase	1.74469	7.62118	1.78845e-42	2.96882e-41
SMU_264	aguA	agmatine deiminase	1.7366	6.98087	2.05093e-48	4.16883e-47
SMU_215c	SMU_215c	hypothetical protein SMU_215c	1.71786	-0.404362	3.16073e-05	6.53809e-05
SMU_1496	lacA	galactose-6-phosphate isomerase subunit LacA	1.712	1.0995	2.05032e-08	5.81799e-08
SMU_1755c	SMU_1755c	hypothetical protein SMU_1755c	1.69778	5.34169	1.66477e-23	1.16769e-22
SMU_1657c	SMU_1657c	nitrogen regulatory protein PII	1.68207	2.60569	1.23007e-13	5.25814e-13
SMU_1063	opuAa	proline/glycine betaine ABC transporter ATP-binding protein	1.67961	11.4205	6.12404e-83	3.93519e-81
SMU_313	SMU_313	PTS system sorbitol-specific transporter subunit IIA	1.67776	4.73227	1.02284e-18	5.70726e-18
SMU_870	fruR	sugar metabolism transcriptional regulator	1.6772	9.03268	8.92287e-75	3.86399e-73
SMU_275	SMU_275	L-ribulose-5-phosphate 4-epimerase	1.66424	6.84052	7.2009e-43	1.20539e-41
SMU_261c	aguR	transcriptional regulator	1.64502	5.31752	4.41966e-18	2.39238e-17
SMU_1561	trkB	potassium uptake system protein TrkB	1.64336	7.79587	9.20093e-47	1.72908e-45
SMU_1479	SMU_1479	hypothetical protein SMU_1479	1.64317	7.65646	1.89796e-22	1.28597e-21
SMU_1945	SMU_1945	hypothetical protein SMU_1945	1.60757	8.0118	1.11628e-44	1.98537e-43
SMU_118c	SMU_118c	esterase	1.60557	8.13053	7.44015e-31	7.30088e-30
SMU_1495	lacB	galactose-6-phosphate isomerase subunit LacB	1.59026	2.2179	3.10298e-10	9.96958e-10
SMU_1753c	cas2	hypothetical protein SMU_1753c	1.58956	5.95819	5.4861e-21	3.43658e-20
SMU_1494	lacC	tagatose-6-phosphate kinase	1.58861	3.52406	6.25323e-12	2.33266e-11
SMU_1960c	SMU_1960c	PTS system mannose-specific transporter subunit IIB	1.57811	5.80791	7.33277e-26	5.75074e-25
SMU_1475c	SMU_1475c	hypothetical protein SMU_1475c	1.57378	7.05428	4.81103e-35	5.5078e-34
SMU_1062	opuAb	ABC transporter proline/glycine betaine permease	1.56734	11.9689	2.66476e-71	1.10588e-69
SMU_666	argD	acetylornithine aminotransferase	1.53951	7.36292	3.8919e-44	6.74145e-43
SMU_738	SMU_738	hypothetical protein SMU_738	1.53895	3.72973	2.89067e-14	1.27113e-13
SMU_1562	trk	potassium uptake protein TrkA	1.52638	7.81763	1.20124e-41	1.96136e-40
SMU_213c	SMU_213c	hypothetical protein SMU_213c	1.52299	0.310038	0.000162711	0.000308393
SMU_656	mutE2	protein MutE	1.51228	1.06713	8.99267e-07	2.14789e-06
SMU_739c	SMU_739c	hypothetical protein SMU_739c	1.51061	6.70663	6.27002e-35	7.05643e-34
SMU_838	gshR	glutathione reductase	1.5052	8.99311	3.84076e-36	4.55404e-35
SMU_1030	SMU_1030	polyribonucleotide nucleotidyltransferase	1.49576	-0.29235	0.000120548	0.000233819
SMU_757	SMU_757	hypothetical protein SMU_757	1.49425	8.97576	1.30219e-39	1.86616e-38
SMU_679	SMU_679	oxidoreductase	1.49317	6.05349	7.88248e-30	7.37178e-29
SMU_1681c	SMU_1681c	hypothetical protein SMU_1681c	1.48919	7.50104	2.8594e-31	2.86227e-30
SMU_509	SMU_509	hypothetical protein SMU_509	1.48597	7.49148	1.22554e-37	1.57502e-36
SMU_2028	sacB	beta-D-fructosyltransferase	1.48401	11.5886	9.48087e-64	3.201e-62
SMU_1897	SMU_1897	ABC transporter ATP-binding protein	1.48313	4.83834	6.10253e-19	3.4437e-18
SMU_1723c	SMU_1723c	hypothetical protein SMU_1723c	1.48154	8.64145	6.00053e-40	8.78901e-39
SMU_206c	SMU_206c	hypothetical protein SMU_206c	1.47865	0.621532	2.25775e-05	4.72918e-05
SMU_1476c	hflX	GTP-binding protein	1.47488	10.1805	1.54152e-57	4.32494e-56
SMU_1116c	SMU_1116c	hypothetical protein SMU_1116c	1.47205	9.0193	2.42337e-39	3.44811e-38
SMU_1680c	SMU_1680c	hypothetical protein SMU_1680c	1.47061	8.69662	1.78618e-37	2.28081e-36
SMU_644	SMU_644	competence protein/transcription factor	1.46974	3.81898	2.56035e-15	1.19443e-14
SMU_1898	SMU_1898	ABC transporter ATP-binding protein/permease	1.46875	5.84437	4.42599e-24	3.13757e-23
SMU_746c	SMU_746c	hypothetical protein SMU_746c	1.46344	9.10327	8.85479e-60	2.63265e-58
SMU_335	argH	argininosuccinate lyase	1.45585	9.11859	9.55023e-34	1.03957e-32
SMU_737	SMU_737	hypothetical protein SMU_737	1.45192	7.13636	1.01828e-33	1.10239e-32
SMU_642	SMU_642	hypothetical protein SMU_642	1.44688	4.00263	1.71798e-08	4.92406e-08
SMU_1068c	SMU_1068c	ABC transporter ATP-binding protein	1.44608	6.58955	1.25351e-33	1.34973e-32
SMU_562	clpE	ATP-dependent protease ClpE	1.43738	12.0926	2.75507e-57	7.51793e-56
SMU_1988c	SMU_1988c	DNA binding protein	1.42714	6.16664	6.22738e-17	3.20541e-16
SMU_1117	naoX	NADH oxidase (H2O-forming)	1.42068	9.39032	3.58836e-43	6.10942e-42
SMU_298	SMU_298	hypothetical protein SMU_298	1.41468	8.59896	1.64973e-47	3.19054e-46
SMU_1969c	SMU_1969c	transcriptional regulator	1.41425	2.85541	2.10785e-11	7.53829e-11
SMU_329	SMU_329	hypothetical protein SMU_329	1.41031	9.59918	1.38642e-52	3.36798e-51
SMU_314	SMU_314	hypothetical protein SMU_314	1.40008	4.2695	1.32723e-15	6.40156e-15
SMU_610	spaP	cell surface antigen SpaP	1.39848	13.7534	2.06036e-50	4.46113e-49
SMU_113	fruP	fructose-1-phosphate kinase	1.39437	3.7352	7.17887e-12	2.65312e-11
SMU_1187	glmS	glucosamine--fructose-6-phosphate aminotransferase	1.39339	10.0768	2.20329e-49	4.66909e-48
SMU_131	lplA	lipoate-protein ligase	1.39313	10.3723	2.20274e-55	5.77349e-54
SMU_1700c	SMU_1700c	LrgB family protein	1.39249	5.70543	4.01254e-18	2.18387e-17
SMU_1322	budC	acetoin reductase	1.39232	8.6987	1.66129e-36	2.03025e-35
SMU_1563	pacL	cation-transporting P-type ATPase PacL	1.38748	10.3504	9.06111e-25	6.63593e-24
SMU_1487	SMU_1487	hypothetical protein SMU_1487	1.38668	4.80527	4.95563e-13	1.9983e-12
SMU_1493	lacD	tagatose 1-6-diphosphate aldolase	1.38524	3.12758	1.0078e-10	3.37997e-10
SMU_1750c	SMU_1750c	hypothetical protein SMU_1750c	1.37275	6.44133	6.00264e-29	5.26751e-28
SMU_755	lgt	prolipoprotein diacylglyceryl transferase	1.37164	10.6312	6.17759e-52	1.46497e-50
SMU_216c	SMU_216c	hypothetical protein SMU_216c	1.37101	0.108235	0.00138946	0.00233768
SMU_1814	scnK	histidine kinase- ScnK-like protein	1.36821	8.96966	1.22915e-51	2.84704e-50
SMU_1815	scnR	response regulator; ScnR-like protein	1.36685	7.93594	2.14044e-25	1.62739e-24
SMU_2079c	SMU_2079c	hypothetical protein SMU_2079c	1.36632	7.97038	1.31223e-27	1.0983e-26
SMU_312	SMU_312	PTS system sorbitol phosphotransferase transporter subunit IIBC	1.36362	5.86172	4.94488e-21	3.11715e-20
SMU_641	SMU_641	oxidoreductase	1.36306	6.60771	5.40843e-29	4.78826e-28
SMU_328	SMU_328	carbonic anhydrase	1.36267	9.1299	2.96933e-37	3.76746e-36
SMU_1900	SMU_1900	hypothetical protein SMU_1900	1.35679	5.49255	1.50859e-20	9.18992e-20
SMU_196c	SMU_196c	transfer protein	1.34844	4.69048	1.40725e-11	5.10608e-11
SMU_1854	SMU_1854	hypothetical protein SMU_1854	1.34665	7.83428	1.70942e-30	1.64904e-29
SMU_704c	SMU_704c	autolysin; amidase	1.34619	6.75813	1.62822e-27	1.35142e-26
SMU_217c	SMU_217c	hypothetical protein SMU_217c	1.34237	1.75972	0.00139348	0.00234246
SMU_735	SMU_735	hypothetical protein SMU_735	1.33884	5.94679	6.06538e-10	1.92392e-09
SMU_754	hprK	HPr kinase/phosphorylase	1.33529	11.147	1.24946e-43	2.14562e-42
SMU_643	SMU_643	esterase	1.33228	6.59893	2.79608e-26	2.25497e-25
SMU_1474c	rnz	ribonuclease Z	1.33212	7.5399	1.97421e-33	2.10301e-32
SMU_655	mutE1	protein MutE	1.32508	-0.0120846	0.000180848	0.000340501
SMU_1396	gbpC	glucan-binding protein GbpC	1.3223	9.35674	1.33286e-36	1.63892e-35
SMU_299c	SMU_299c	bacteriocin peptide	1.31906	5.109	5.27903e-17	2.72431e-16
SMU_463	trxB	thioredoxin reductase	1.31422	9.76742	5.11089e-37	6.44361e-36
SMU_209c	SMU_209c	hypothetical protein SMU_209c	1.30837	3.51815	2.08823e-06	4.84255e-06
SMU_211c	SMU_211c	hypothetical protein SMU_211c	1.308	2.31995	3.71559e-07	9.26341e-07
SMU_667	nrdG	ribonucleotide-diphosphate reductase subunit beta	1.30676	9.95972	3.7474e-49	7.77586e-48
SMU_249	nifS	NifS protein-like protein class-V aminotransferase	1.30578	10.6	2.43517e-51	5.45039e-50
SMU_2084c	SMU_2084c	transcriptional regulator Spx	1.30017	11.0945	1.07385e-29	9.99582e-29
SMU_1070c	SMU_1070c	hypothetical protein SMU_1070c	1.29998	5.5624	1.19722e-12	4.68538e-12
SMU_267c	gshAB	bifunctional glutamate--cysteine ligase/glutathione synthetase	1.29282	9.5851	1.5503e-46	2.83321e-45
SMU_2077c	SMU_2077c	hypothetical protein SMU_2077c	1.28492	7.21487	6.40692e-17	3.28932e-16
SMU_1047c	SMU_1047c	hypothetical protein SMU_1047c	1.28356	8.9341	5.57393e-20	3.32433e-19
SMU_753	SMU_753	hypothetical protein SMU_753	1.28303	8.48283	7.72772e-29	6.75159e-28
SMU_1256c	SMU_1256c	hypothetical protein SMU_1256c	1.27756	6.00701	7.94283e-14	3.4247e-13
SMU_130	adhD	dihydrolipoamide dehydrogenase	1.2719	11.0637	3.55361e-38	4.78297e-37
SMU_1725	SMU_1725	acylphosphatase	1.26984	5.07298	8.7817e-11	2.97503e-10
SMU_1679c	SMU_1679c	hypothetical protein SMU_1679c	1.26938	8.63318	7.85752e-35	8.74424e-34
SMU_214c	SMU_214c	hypothetical protein SMU_214c	1.26842	0.841925	0.00391234	0.00612687
SMU_1946	SMU_1946	hypothetical protein SMU_1946	1.26429	8.10767	5.08994e-38	6.75944e-37
SMU_1058	satD	hypothetical protein SMU_1058	1.26361	8.3596	2.34509e-35	2.71594e-34
SMU_334	argG	argininosuccinate synthase	1.25966	9.44361	2.06818e-17	1.08416e-16
SMU_1984	comYC	competence protein ComYC	1.25935	1.17459	2.19981e-06	5.07766e-06
SMU_991	SMU_991	ribonucleotide reductase	1.25867	8.1142	2.45653e-36	2.94783e-35
SMU_2080	SMU_2080	hypothetical protein SMU_2080	1.2518	6.83088	1.88386e-13	7.95053e-13
SMU_910	gtfD	glucosyltransferase-S	1.24442	11.9747	1.05966e-40	1.64909e-39
SMU_1865	mutY	A/G-specific adenine glycosylase	1.24292	6.96104	5.6493e-21	3.52771e-20
SMU_1813	SMU_1813	transposase fragment	1.2406	5.86749	1.41693e-16	7.14565e-16
SMU_942	mvaA	hydroxymethylglutaryl-CoA reductase	1.23381	9.66763	5.6205e-38	7.41459e-37
SMU_2096c	SMU_2096c	hypothetical protein SMU_2096c	1.2304	3.6671	1.22384e-08	3.55896e-08
SMU_1297	nrnA	hypothetical protein SMU_1297	1.22378	8.37609	3.38915e-29	3.04108e-28
SMU_1437	epsC	UDP-N-acetylglucosamine 2-epimerase	1.2198	9.21514	1.24014e-35	1.45315e-34
SMU_680	SMU_680	gamma-carboxymuconolactone decarboxylase subunit	1.21889	4.50795	2.89234e-11	1.01615e-10
SMU_248	SMU_248	ABC transporter membrane protein	1.21804	10.7177	1.73273e-28	1.48775e-27
SMU_1061	ylxM	DNA-binding protein	1.2177	7.94855	3.49416e-22	2.32012e-21
SMU_943c	SMU_943c	hydroxymethylglutaryl-CoA synthase	1.21726	9.46716	7.19558e-40	1.04625e-38
SMU_404c	SMU_404c	hypothetical protein SMU_404c	1.21543	6.58634	3.20587e-22	2.14298e-21
SMU_198c	SMU_198c	conjugative transposon protein	1.21022	6.44957	2.98871e-14	1.30847e-13
SMU_678	SMU_678	oxidoreductase	1.21004	5.80487	3.4102e-18	1.86624e-17
SMU_646	SMU_646	phosphatase	1.20943	7.00085	5.45655e-22	3.59916e-21
SMU_676	gapN	NADP-dependent glyceraldehyde-3-phosphate dehydrogenase	1.19911	12.1354	3.89621e-35	4.48627e-34
SMU_199c	SMU_199c	hypothetical protein SMU_199c	1.19837	2.82318	2.82752e-05	5.87935e-05
SMU_1069c	SMU_1069c	hypothetical protein SMU_1069c	1.19823	4.97166	1.53084e-13	6.502e-13
SMU_212c	SMU_212c	hypothetical protein SMU_212c	1.19752	-0.732963	0.00757414	0.0115614
SMU_1602	SMU_1602	NAD(P)H-flavin oxidoreductase	1.19204	8.05564	1.68734e-25	1.30278e-24
SMU_1649	exoA	exodeoxyribonuclease III	1.18962	9.36808	2.39631e-20	1.4465e-19
SMU_657	mutG	MutG	1.18285	2.39983	5.04782e-06	1.12224e-05
SMU_2036	pepO	peptidase	1.18263	11.5144	2.08747e-26	1.69034e-25
SMU_2085	recA	recombinase A	1.1823	10.3897	4.18396e-45	7.57678e-44
SMU_265	arcC	amino acid kinase	1.17589	7.01082	1.34997e-24	9.74329e-24
SMU_274	SMU_274	L-xylulose 5-phosphate 3-epimerase	1.17305	7.86058	7.36458e-17	3.74241e-16
SMU_1260c	SMU_1260c	hypothetical protein SMU_1260c	1.169	3.40373	2.24163e-06	5.16821e-06
SMU_864	SMU_864	ABC transporter permease	1.16561	9.23234	7.38981e-33	7.74764e-32
SMU_2081	SMU_2081	hypothetical protein SMU_2081	1.16496	7.72352	1.48245e-15	7.11576e-15
SMU_403	dinB	DNA polymerase IV	1.15962	8.18582	1.8297e-29	1.67191e-28
SMU_1850	pepP	aminopeptidase	1.15777	9.38981	9.17307e-32	9.37064e-31
SMU_188c	hslO	heat shock protein 33	1.15208	8.6915	7.47995e-33	7.80107e-32
SMU_210c	SMU_210c	hypothetical protein SMU_210c	1.1519	2.65242	3.81372e-06	8.58409e-06
SMU_925	SMU_925	hypothetical protein SMU_925	1.14986	7.81767	5.93338e-26	4.67166e-25
SMU_1894c	SMU_1894c	hypothetical protein SMU_1894c	1.14741	-0.995026	0.0375413	0.0517524
SMU_681	SMU_681	hypothetical protein SMU_681	1.14131	4.62814	1.2196e-09	3.81987e-09
SMU_1067c	SMU_1067c	ABC transporter permease	1.13444	6.91135	1.54034e-22	1.05081e-21
SMU_2118	opuCc	ABC transporter glycine betaine/carnitine/choline-binding protein	1.1331	10.2185	1.92382e-30	1.84243e-29
SMU_940c	SMU_940c	hemolysin III	1.13276	8.4775	2.35007e-27	1.93444e-26
SMU_2092c	SMU_2092c	hypothetical protein SMU_2092c	1.13249	6.60333	1.50368e-19	8.8098e-19
SMU_1489	lacX	hypothetical protein SMU_1489	1.132	4.10057	9.52497e-11	3.21589e-10
SMU_1438c	SMU_1438c	Zn-dependent protease	1.13137	8.21214	1.40876e-17	7.46344e-17
SMU_840c	SMU_840c	hypothetical protein SMU_840c	1.1302	9.1098	7.23481e-17	3.69532e-16
SMU_1060	ffh	signal recognition particle protein	1.12959	10.2166	1.53673e-29	1.41721e-28
SMU_956	clp	Clp-like ATP-dependent protease- ATP-binding subunit	1.1278	8.83533	1.02476e-27	8.61315e-27
SMU_672	idh	isocitrate dehydrogenase	1.12124	7.84806	1.71748e-23	1.20043e-22
SMU_201c	SMU_201c	transposon protein	1.11924	4.69215	2.83219e-05	5.88292e-05
SMU_2117	opuCb	osmoprotectant ABC transporter permease	1.11528	9.70811	4.25444e-26	3.38994e-25
SMU_273	SMU_273	3-keto-L-gulonate-6-phosphate decarboxylase	1.11017	7.43063	3.07381e-17	1.60289e-16
SMU_1849	comEB	deoxycytidylate deaminase	1.10992	7.77008	6.2636e-24	4.40886e-23
SMU_2146c	SMU_2146c	hypothetical protein SMU_2146c	1.09797	8.79253	6.65373e-28	5.6401e-27
SMU_668c	SMU_668c	ribonucleotide-diphosphate reductase subunit alpha	1.09253	10.8774	1.39065e-38	1.95082e-37
SMU_197c	SMU_197c	hypothetical protein SMU_197c	1.09184	6.30659	2.15179e-12	8.3069e-12
SMU_747c	SMU_747c	permease	1.08776	9.54481	7.37641e-35	8.25495e-34
SMU_251	SMU_251	ABC transporter membrane protein	1.08386	10.4619	1.82485e-38	2.50697e-37
SMU_1252	grk	glycerate kinase	1.08292	6.674	1.73751e-17	9.18071e-17
SMU_1658	nrgA	ammonium transporter	1.07796	3.54296	3.96286e-08	1.09335e-07
SMU_593	furR	ferric uptake regulator protein FurR	1.07664	5.92618	6.17848e-14	2.67555e-13
SMU_1044c	SMU_1044c	pseudouridylate synthase	1.07302	8.56326	7.89699e-31	7.67356e-30
SMU_2119	opuCd	osmoprotectant ABC transporter permease	1.06954	9.69484	7.75484e-28	6.54561e-27
SMU_1488c	SMU_1488c	hypothetical protein SMU_1488c	1.06894	2.54223	1.80331e-06	4.22611e-06
SMU_1613c	coaE	dephospho-CoA kinase	1.06009	7.54231	8.82528e-16	4.3194e-15
SMU_2116	opuCa	osmoprotectant amino acid ABC transporter ATP-binding protein	1.05093	10.4407	1.56471e-29	1.43636e-28
SMU_1057	satE	hypothetical protein SMU_1057	1.05006	8.07695	1.41617e-11	5.12911e-11
SMU_1473c	SMU_1473c	oxidoreductase	1.04884	8.38132	1.80506e-27	1.49198e-26
SMU_1295	add	adenosine deaminase	1.04763	7.14644	8.91898e-19	4.99062e-18
SMU_2094c	SMU_2094c	hypothetical protein SMU_2094c	1.0472	5.35246	1.07079e-10	3.58489e-10
SMU_1701c	SMU_1701c	hypothetical protein SMU_1701c	1.04702	4.77485	2.81298e-10	9.05242e-10
SMU_560c	SMU_560c	hypothetical protein SMU_560c	1.04142	9.02997	2.9322e-24	2.10106e-23
SMU_671	citZ	citrate synthase	1.0407	7.53983	8.77397e-22	5.74926e-21
SMU_272	ptxA	PTS system transporter subunit IIA	1.03561	7.4965	2.14316e-13	8.96886e-13
SMU_1257c	SMU_1257c	hypothetical protein SMU_1257c	1.03393	9.02268	5.72476e-29	5.04589e-28
SMU_811	SMU_811	hypothetical protein SMU_811	1.03371	5.9678	8.3272e-09	2.46842e-08
SMU_1412c	SMU_1412c	ABC transporter membrane protein subunit and ATP-binding protein	1.03347	9.39758	2.6079e-30	2.47378e-29
SMU_728	SMU_728	oxidoreductase	1.02596	6.01793	1.48266e-14	6.60729e-14
SMU_1046c	SMU_1046c	GTP pyrophosphokinase	1.02589	8.88746	6.21197e-28	5.28814e-27
SMU_1851	uvrA	excinuclease ABC subunit A	1.02571	10.3609	1.12226e-31	1.13479e-30
SMU_311	SMU_311	PTS system sorbitol (glucitol) transporter subunit IIC2	1.02466	4.94881	1.01242e-09	3.18601e-09
SMU_1823	pncA	pyrazinamidase/nicotinamidase	1.02149	8.89147	7.76075e-25	5.72571e-24
SMU_582	SMU_582	farnesyl diphosphate synthase	1.02003	8.38136	7.97071e-21	4.91569e-20
SMU_1294	flaW	flavodoxin	1.01814	5.86095	2.07487e-13	8.71971e-13
SMU_863	SMU_863	ABC transporter ATP-binding protein	1.01635	8.6866	1.75619e-22	1.19397e-21
SMU_677	SMU_677	MerR family transcriptional regulator	1.01452	4.45276	8.9907e-07	2.14789e-06
SMU_1436c	SMU_1436c	hypothetical protein SMU_1436c	1.01326	8.18774	1.82789e-20	1.10673e-19
SMU_1616c	SMU_1616c	hypothetical protein SMU_1616c	1.01169	6.66437	5.76137e-16	2.85489e-15
SMU_208c	SMU_208c	transposon protein	1.01042	5.85464	3.58607e-07	8.97417e-07
SMU_250	nifU	nitrogen fixation-like protein- NifU	1.00917	8.36919	1.08141e-21	7.03975e-21
SMU_1916	comD	histidine kinase of the competence regulon- ComD	1.0057	8.32315	5.17439e-19	2.95136e-18
SMU_563	argF	ornithine carbamoyltransferase	1.00252	6.04751	7.3482e-07	1.78508e-06
SMU_1722c	SMU_1722c	hypothetical protein SMU_1722c	0.999682	9.50023	3.45859e-29	3.08947e-28
SMU_271	ptxB	PTS system transporter subunit IIB	0.999353	6.66379	1.51511e-13	6.44895e-13
SMU_756	SMU_756	hypothetical protein SMU_756	0.99926	7.96217	6.7903e-12	2.52356e-11
SMU_1071c	SMU_1071c	hypothetical protein SMU_1071c	0.994205	6.72308	1.26172e-14	5.66071e-14
SMU_512c	SMU_512c	hypothetical protein SMU_512c	0.992417	5.62879	2.30185e-12	8.81785e-12
SMU_1237c	SMU_1237c	hypothetical protein SMU_1237c	0.989698	3.85526	9.68125e-08	2.56715e-07
SMU_1560	SMU_1560	hypothetical protein SMU_1560	0.987282	5.12323	2.3749e-09	7.32322e-09
SMU_1812	SMU_1812	transposase- ISSmu2	0.986267	8.41708	1.22487e-21	7.92191e-21
SMU_1788c	SMU_1788c	bacterocin transport accessory protein- Bta	0.985012	7.64887	3.10705e-16	1.55119e-15
SMU_1648c	SMU_1648c	hypothetical protein SMU_1648c	0.981738	2.73921	7.846e-05	0.00015598
SMU_600c	folT	hypothetical protein SMU_600c	0.979591	7.22862	4.78183e-11	1.65659e-10
SMU_1855	SMU_1855	hypothetical protein SMU_1855	0.979242	7.75556	1.26156e-12	4.92749e-12
SMU_260	SMU_260	hypothetical protein SMU_260	0.976841	7.01543	9.70996e-15	4.38625e-14
SMU_247	SMU_247	ABC transporter ATP-binding protein	0.976467	9.34675	4.99983e-25	3.74423e-24
SMU_297	polI	DNA polymerase I	0.976238	10.7064	4.02523e-19	2.31074e-18
SMU_1985	comYB	ABC transporter ComYB	0.975897	3.4735	9.53835e-05	0.000187381
SMU_1620	phoH	phosphate starvation-induced protein PhoH	0.975467	8.85654	2.68761e-25	2.03563e-24
SMU_1614	fpg	formamidopyrimidine/5-formyluracil/ 5-hydroxymethyluracil DNA glycosylase	0.975373	7.49082	6.52197e-17	3.33978e-16
SMU_1678	SMU_1678	acyl-CoA thioesterase	0.973973	9.69549	6.40697e-21	3.98834e-20
SMU_583	SMU_583	hemolysin	0.968949	7.84122	4.03911e-17	2.09529e-16
SMU_1432c	SMU_1432c	endoglucanase	0.967753	8.71616	1.07164e-24	7.79094e-24
SMU_1253c	SMU_1253c	hypothetical protein SMU_1253c	0.967558	4.7409	9.05407e-09	2.67592e-08
SMU_1889c	SMU_1889c	hypothetical protein SMU_1889c	0.963551	3.88887	5.52029e-07	1.36263e-06
SMU_725c	SMU_725c	hypothetical protein SMU_725c	0.962973	7.49587	2.36039e-19	1.36287e-18
SMU_513	SMU_513	hypothetical protein SMU_513	0.959617	4.73168	4.65439e-06	1.04058e-05
SMU_309	SMU_309	regulator of sorbitol operon	0.958112	6.10835	9.41767e-13	3.72962e-12
SMU_1074	SMU_1074	phosphopantothenate--cysteine ligase	0.95754	7.67658	5.04979e-19	2.89057e-18
SMU_2083c	SMU_2083c	hypothetical protein SMU_2083c	0.956469	10.2691	2.96676e-22	1.98983e-21
SMU_310	SMU_310	sorbitol operon activator	0.953669	4.40095	1.56378e-08	4.49502e-08
SMU_2078c	SMU_2078c	Holliday junction resolvase-like protein	0.951212	9.11822	2.56306e-22	1.72487e-21
SMU_1235	thdF	tRNA modification GTPase TrmE	0.950467	8.17634	3.12873e-11	1.09341e-10
SMU_124	SMU_124	MarR family transcriptional regulator	0.946692	7.71401	1.43148e-08	4.13862e-08
SMU_944	thyA	thymidylate synthase	0.946184	8.3241	6.52638e-21	4.05001e-20
SMU_175	SMU_175	hypothetical protein SMU_175	0.938457	0.991792	0.0033846	0.00533395
SMU_1434c	SMU_1434c	glycosyltransferase	0.936861	9.17588	1.00059e-20	6.11404e-20
SMU_207c	SMU_207c	transposon protein	0.929324	4.57201	2.52358e-05	5.26385e-05
SMU_1987	comYA	ABC transporter ATP-binding protein ComYA; late competence gene	0.928506	3.28874	6.64879e-05	0.000133782
SMU_1031	xis	transposon excisionase; Tn916 ORF1-like	0.925683	-0.579157	0.0397549	0.0545022
SMU_470	SMU_470	hypothetical protein SMU_470	0.923649	4.31683	8.52658e-06	1.85628e-05
SMU_946	SMU_946	permease	0.91036	7.74792	2.14418e-15	1.01213e-14
SMU_581	xseB	exodeoxyribonuclease VII small subunit	0.905573	5.09893	9.92095e-08	2.62103e-07
SMU_1424	pdhD	dihydrolipoamide dehydrogenase	0.902468	4.58162	0.000166326	0.000314944
SMU_947	dfrA	dihydrofolate reductase	0.902433	7.99438	2.37425e-15	1.11283e-14
SMU_187c	SMU_187c	hypothetical protein SMU_187c	0.899951	8.97178	2.95378e-13	1.21068e-12
SMU_1149	SMU_1149	transporter- trans-membrane domain bacteriocin immunity protein	0.894781	3.79132	1.08115e-05	2.33584e-05
SMU_1967	ssb2	single-stranded DNA-binding protein	0.894409	5.61339	1.53056e-08	4.40589e-08
SMU_580	xseA	exodeoxyribonuclease VII large subunit	0.894241	8.68749	5.50098e-22	3.61648e-21
SMU_114	fruC	PTS system fructose-specific transporter subunit IIBC	0.893074	5.00657	1.30612e-07	3.39659e-07
SMU_572	folD	bifunctional 5-10-methylene-tetrahydrofolate dehydrogenase/ 5-10-methylene-tetrahydrofolate cyclohydrolase	0.887096	8.51575	1.01501e-14	4.57443e-14
SMU_385	SMU_385	glycoprotein endopeptidase	0.885497	6.25778	4.37669e-11	1.51888e-10
SMU_1004	gtfB	glucosyltransferase-I	0.884558	9.63855	8.62925e-18	4.62082e-17
SMU_1261c	SMU_1261c	phosphoribosyl-ATP pyrophosphohydrolase	0.87827	4.4977	1.72779e-07	4.45823e-07
SMU_645	pepB	oligopeptidase	0.877556	8.07818	1.19308e-15	5.79664e-15
SMU_673	SMU_673	hypothetical protein SMU_673	0.877478	7.28994	4.69365e-14	2.03698e-13
SMU_748	SMU_748	hypothetical protein SMU_748	0.875892	7.24118	4.5552e-14	1.98121e-13
SMU_28	SMU_28	ATP-binding protein	0.875455	3.14906	1.75129e-05	3.71916e-05
SMU_1612c	SMU_1612c	hypothetical protein SMU_1612c	0.874419	8.75329	4.40601e-15	2.03637e-14
SMU_129	adhC	branched-chain alpha-keto acid dehydrogenase E2 subunit	0.872009	10.1634	5.63828e-19	3.19985e-18
SMU_1175	SMU_1175	sodium/amino acid (alanine) symporter	0.871198	5.38716	2.74566e-08	7.71417e-08
SMU_530c	SMU_530c	hypothetical protein SMU_530c	0.871096	8.98744	3.86364e-20	2.31122e-19
SMU_1996	ipk	4-diphosphocytidyl-2-C-methyl-D-erythritol kinase	0.870757	7.56111	1.59825e-13	6.77384e-13
SMU_1983	comYD	competence protein ComYD	0.865525	1.65976	0.00155642	0.00259665
SMU_2137c	SMU_2137c	hypothetical protein SMU_2137c	0.865091	6.32413	2.66287e-10	8.6111e-10
SMU_1264	hisF	imidazole glycerol phosphate synthase subunit HisF	0.860498	6.39303	1.6149e-11	5.83826e-11
SMU_1917	comE	response regulator of the competence regulon ComE	0.858908	7.24371	2.55913e-14	1.12783e-13
SMU_1203	ilvE	branched-chain amino acid aminotransferase	0.856236	9.75005	2.41273e-11	8.55187e-11
SMU_472	SMU_472	N-6 adenine-specific DNA methylase	0.853891	9.32303	3.33938e-20	2.00968e-19
SMU_813	SMU_813	transcriptional regulator	0.849814	6.69531	1.29078e-09	4.03014e-09
SMU_862	SMU_862	permease	0.847444	9.72904	1.75199e-19	1.02345e-18
SMU_2056	SMU_2056	recombination factor protein RarA	0.845353	8.82785	1.19906e-11	4.37459e-11
SMU_927	SMU_927	response regulator	0.842646	7.49021	2.52264e-12	9.64511e-12
SMU_386	SMU_386	ribosomal-protein-alanine acetyltransferase	0.84235	6.33858	1.39492e-10	4.62342e-10
SMU_424	copY	negative transcriptional regulator- CopY	0.836319	5.28833	5.43216e-07	1.34254e-06
SMU_669c	SMU_669c	glutaredoxin	0.834248	7.71721	2.27746e-13	9.45147e-13
SMU_145	SMU_145	hypothetical protein SMU_145	0.832404	5.64424	3.25608e-09	9.9633e-09
SMU_1883	SMU_1883	hypothetical protein SMU_1883	0.831714	7.13179	5.48114e-13	2.2013e-12
SMU_2155	SMU_2155	hypothetical protein SMU_2155	0.830799	5.99531	1.43399e-06	3.38449e-06
SMU_1856c	SMU_1856c	hypothetical protein SMU_1856c	0.827484	8.48817	5.95589e-19	3.37049e-18
SMU_766	SMU_766	hypothetical protein SMU_766	0.826569	-0.994346	0.0967656	0.1238
SMU_1395c	SMU_1395c	hypothetical protein SMU_1395c	0.826549	4.01711	0.021482	0.0307857
SMU_670	citB	aconitate hydratase	0.825888	8.20643	1.96286e-15	9.30958e-15
SMU_526c	SMU_526c	transcriptional regulator	0.825366	7.06842	3.62762e-05	7.44971e-05
SMU_1263	hisI	phosphoribosyl-ATP pyrophosphatase / phosphoribosyl-AMP cyclohydrolase	0.822923	5.65409	3.92521e-09	1.19374e-08
SMU_1525	murA	UDP-N-acetylglucosamine 1-carboxyvinyltransferase	0.822876	9.16107	7.30918e-15	3.33942e-14
SMU_1650	end3	endonuclease III (DNA repair)	0.82269	5.1967	8.52765e-08	2.271e-07
SMU_1143c	SMU_1143c	bifunctional riboflavin kinase/FMN adenylyltransferase	0.820521	7.95452	1.88353e-16	9.47471e-16
SMU_634	queA	S-adenosylmethionine--tRNA ribosyltransferase-isomerase	0.818954	9.17608	1.74083e-15	8.29602e-15
SMU_1619c	ybeY	metal-binding heat shock protein	0.818435	7.27202	2.15285e-13	8.9905e-13
SMU_427	copZ	copper chaperone	0.816385	4.43913	1.23007e-06	2.91702e-06
SMU_1875	recD2	exodeoxyribonuclease V	0.80925	8.73337	2.24282e-18	1.23417e-17
SMU_1490	lacG	6-phospho-beta-galactosidase	0.809146	5.16369	5.61241e-07	1.38024e-06
SMU_1409c	SMU_1409c	transcriptional regulator	0.805469	5.71578	1.2184e-06	2.8928e-06
SMU_1824c	codY	transcriptional repressor CodY	0.805321	10.0151	2.1919e-19	1.26927e-18
SMU_125	SMU_125	hypothetical protein SMU_125	0.798283	7.8046	6.99553e-12	2.59499e-11
SMU_1968c	SMU_1968c	hypothetical protein SMU_1968c	0.794601	4.92342	4.93664e-07	1.22159e-06
SMU_387	tsaD	UGMP family protein	0.794196	7.71184	9.07935e-12	3.33691e-11
SMU_640c	SMU_640c	GntR family transcriptional regulator	0.792134	7.76679	1.68696e-14	7.50095e-14
SMU_602	SMU_602	sodium-dependent transporter	0.790611	6.4287	2.94255e-09	9.03168e-09
SMU_1454c	SMU_1454c	hypothetical protein SMU_1454c	0.789517	7.63265	2.01527e-13	8.48716e-13
SMU_1491	lacE	PTS system lactose-specific transporter subunit IIBC	0.78951	4.64855	7.05002e-06	1.55007e-05
SMU_635	SMU_635	hypothetical protein SMU_635	0.788588	8.22492	2.9799e-12	1.13498e-11
SMU_986c	SMU_986c	hypothetical protein SMU_986c	0.787677	5.79178	5.65208e-06	1.25378e-05
SMU_1435c	SMU_1435c	hypothetical protein SMU_1435c	0.783679	5.08869	0.000296436	0.000540257
SMU_1193	SMU_1193	transcriptional regulator	0.782875	7.3969	9.96831e-13	3.93985e-12
SMU_844	SMU_844	hypothetical protein SMU_844	0.78184	6.68474	1.00788e-10	3.37997e-10
SMU_1272	hisZ	histidyl-tRNA synthetase	0.778712	7.43789	1.25378e-10	4.17647e-10
SMU_1271	hisG	ATP phosphoribosyltransferase	0.777108	5.84668	1.4112e-07	3.64606e-07
SMU_948	SMU_948	hypothetical protein SMU_948	0.771349	6.42034	3.74589e-05	7.67676e-05
SMU_1075	dfp	phosphopantothenoylcysteine decarboxylase	0.770781	7.69182	4.323e-10	1.37783e-09
SMU_1050	krpS	ribose-phosphate pyrophosphokinase	0.767557	10.1484	1.70548e-13	7.21297e-13
SMU_1585c	SMU_1585c	transcriptional regulator	0.765489	6.40612	3.98469e-09	1.20814e-08
SMU_1515	covX	hypothetical protein SMU_1515	0.76269	8.83509	4.42369e-17	2.28883e-16
SMU_1664c	SMU_1664c	acetoin utilization protein- acetoin dehydrogenase	0.759635	8.28335	2.66659e-13	1.09749e-12
SMU_1442c	SMU_1442c	hypothetical protein SMU_1442c	0.75357	8.5115	2.24298e-12	8.6255e-12
SMU_1578	birA	bifunctional biotin-	0.75177	7.27588	1.99994e-10	6.53096e-10
SMU_323	gpsA	NAD(P)H-dependent glycerol-3-phosphate dehydrogenase	0.751506	9.92465	1.02738e-13	4.40118e-13
SMU_2061	SMU_2061	hypothetical protein SMU_2061	0.748394	7.57278	1.99287e-10	6.51854e-10
SMU_1265	hisA	1-(5-phosphoribosyl)-5	0.742037	7.12921	2.77554e-10	8.9464e-10
SMU_1048	SMU_1048	hypothetical protein SMU_1048	0.739016	5.49833	1.76251e-06	4.13536e-06
SMU_1949	pbp2a	membrane carboxypeptidase- penicillin-binding protein 2a	0.738636	9.39663	3.95753e-14	1.72503e-13
SMU_628	SMU_628	DNA polymerase III subunit delta	0.736916	6.08973	3.04822e-08	8.52816e-08
SMU_1699c	SMU_1699c	hypothetical protein SMU_1699c	0.733195	7.96164	1.98803e-08	5.6493e-08
SMU_1541	pulA	pullulanase	0.731722	9.98526	2.37239e-15	1.11283e-14
SMU_1665	livF	branched chain amino acid ABC transporter ATP-binding protein	0.728715	9.00249	1.02708e-16	5.19276e-16
SMU_837	SMU_837	reductase	0.728105	6.60102	7.05176e-08	1.89826e-07
SMU_1236c	SMU_1236c	hypothetical protein SMU_1236c	0.725217	6.32406	1.44085e-08	4.15966e-08
SMU_984	SMU_984	hypothetical protein SMU_984	0.724653	6.00904	1.08394e-07	2.84855e-07
SMU_1045c	nadK	inorganic polyphosphate/ATP-NAD kinase	0.720583	8.59967	5.03213e-13	2.02505e-12
SMU_639	SMU_639	acetyltransferase	0.719319	6.84348	2.28773e-09	7.06537e-09
SMU_589	hup	DNA-binding protein	0.719041	10.5313	3.67136e-12	1.39037e-11
SMU_1255c	SMU_1255c	hypothetical protein SMU_1255c	0.716054	7.16403	0.000191313	0.000357527
SMU_1169c	SMU_1169c	thioredoxin	0.715542	7.22428	1.62866e-10	5.37136e-10
SMU_384	SMU_384	hypothetical protein SMU_384	0.714557	5.39615	1.77628e-05	3.76019e-05
SMU_381c	SMU_381c	hypothetical protein SMU_381c	0.71405	8.58129	4.43645e-13	1.79988e-12
SMU_584	argR	arginine repressor ArgR	0.708749	6.99866	2.98499e-09	9.14783e-09
SMU_809	uvrB	excinuclease ABC subunit B	0.708523	8.42498	7.01297e-11	2.40445e-10
SMU_143c	def	peptide deformylase	0.70847	7.36362	3.69095e-08	1.02258e-07
SMU_1666	livG	branched chain amino acid ABC transporter ATP-binding protein	0.707644	9.78831	5.14529e-15	2.37255e-14
SMU_350	SMU_350	hypothetical protein SMU_350	0.702797	7.43516	2.19759e-07	5.60512e-07
SMU_1266	hisH	imidazole glycerol phosphate synthase subunit HisH	0.701297	6.63732	5.51679e-08	1.50334e-07
SMU_1270	hisD	bifunctional histidinal dehydrogenase/ histidinol dehydrogenase	0.701291	7.84272	3.5537e-09	1.08241e-08
SMU_1615c	SMU_1615c	hypothetical protein SMU_1615c	0.701224	7.36746	1.35515e-10	4.49911e-10
SMU_769	SMU_769	hypothetical protein SMU_769	0.700071	6.54459	1.09569e-08	3.20502e-08
SMU_1091	wapE	cell wall protein- WapE	0.697837	9.25932	5.65154e-15	2.58802e-14
SMU_1273	hisC	histidinol-phosphate aminotransferase	0.696288	7.18864	4.26332e-09	1.29066e-08
SMU_926	SMU_926	GTP-pyrophosphokinase	0.695429	8.05097	2.84493e-11	1.00125e-10
SMU_647	SMU_647	methyltransferase	0.692781	7.51466	6.89562e-11	2.36829e-10
SMU_658	SMU_658	hypothetical protein SMU_658	0.69135	3.69132	0.000206231	0.000385015
SMU_1251	SMU_1251	hypothetical protein SMU_1251	0.69055	5.5049	4.22873e-06	9.49677e-06
SMU_110	mutR	transcriptional regulator MutR	0.684862	6.17811	7.33535e-05	0.000146266
SMU_586	SMU_586	hypothetical protein SMU_586	0.680526	8.95288	9.37381e-14	4.02427e-13
SMU_1455	mutX	mutator protein- pyrophosphohydrolase	0.680237	5.53632	7.92518e-06	1.73674e-05
SMU_1008	SMU_1008	response regulator	0.678968	6.9155	1.59838e-08	4.58787e-08
SMU_1517	covR	response regulator CovR	0.678959	8.77804	2.168e-13	9.03486e-13
SMU_1349	SMU_1349	hypothetical protein SMU_1349	0.678253	8.44204	2.35908e-05	4.93622e-05
SMU_724	SMU_724	glycerophosphoryl diester phosphodiesterase	0.676653	6.36698	8.29461e-07	1.99793e-06
SMU_1268	hisB	imidazoleglycerol-phosphate dehydratase	0.672516	6.2816	1.49288e-06	3.51515e-06
SMU_1882c	SMU_1882c	hypothetical protein SMU_1882c	0.671942	7.32885	9.73696e-09	2.85236e-08
SMU_2154c	SMU_2154c	peptidase	0.670327	7.23375	0.000122829	0.000237088
SMU_1670c	SMU_1670c	hypothetical protein SMU_1670c	0.667714	5.92487	6.97561e-06	1.53541e-05
SMU_1453c	SMU_1453c	hypothetical protein SMU_1453c	0.66728	7.777	1.94818e-10	6.39336e-10
SMU_855	SMU_855	hypothetical protein SMU_855	0.665818	8.48953	5.58361e-11	1.931e-10
SMU_1104c	SMU_1104c	phosphoglycerate mutase	0.664682	5.65546	1.26631e-05	2.72408e-05
SMU_349	rsmA	KsgA/Dim1 family 16S ribosomal RNA methyltransferase	0.661951	8.46569	3.87666e-07	9.64082e-07
SMU_1132	pepN	aminopeptidase	0.661898	11.467	2.31709e-15	1.09117e-14
SMU_1269	serB	phosphoserine phosphatase	0.660398	7.03032	7.17761e-07	1.74576e-06
SMU_992	SMU_992	hypothetical protein SMU_992	0.659721	7.6127	1.79516e-07	4.62608e-07
SMU_1423	pdhA	pyruvate dehydrogenase- TPP-dependent E1 component alpha-subunit	0.657063	4.45154	0.00130031	0.00219324
SMU_1250c	SMU_1250c	hypothetical protein SMU_1250c	0.656373	5.01163	0.00819665	0.012426
SMU_949	clpX	ATP-dependent protease ATP-binding subunit ClpX	0.656206	10.5066	2.9424e-14	1.29103e-13
SMU_2104	SMU_2104	hypothetical protein SMU_2104	0.651249	9.53903	4.03476e-13	1.64361e-12
SMU_941c	SMU_941c	hypothetical protein SMU_941c	0.644595	8.77483	8.22586e-08	2.19356e-07
SMU_228	SMU_228	alkaline-shock protein-like protein	0.643075	6.87642	4.42289e-07	1.09718e-06
SMU_1086	kitH	thymidine kinase	0.642664	9.05989	2.12342e-12	8.21332e-12
SMU_426	copA	copper-transporting ATPase	0.642376	8.50905	9.40115e-09	2.76619e-08
SMU_1617	era	GTPase Era	0.642049	7.62114	1.03329e-09	3.24655e-09
SMU_1697c	SMU_1697c	hypothetical protein SMU_1697c	0.640815	6.60967	4.87573e-08	1.33413e-07
SMU_116	lacD2	tagatose 1-6-diphosphate aldolase	0.637293	4.75007	0.000110725	0.000215816
SMU_2042	dexA	dextranase	0.636648	10.0584	7.48464e-12	2.761e-11
SMU_929c	SMU_929c	hypothetical protein SMU_929c	0.635102	8.34591	0.00012084	0.000233928
SMU_236c	SMU_236c	transcriptional regulator	0.632568	6.88107	2.81069e-06	6.38414e-06
SMU_308	SMU_308	sorbitol-6-phosphate 2-dehydrogenase	0.631817	4.79741	0.00018842	0.000353088
SMU_2115	SMU_2115	short-chain dehydrogenase	0.630418	4.406	0.000155465	0.000295784
SMU_1037c	SMU_1037c	histidine kinase	0.629332	6.92628	3.34595e-08	9.30885e-08
SMU_1840	scrK	fructokinase	0.628649	9.16365	4.3117e-13	1.75284e-12
SMU_193c	SMU_193c	hypothetical protein SMU_193c	0.627533	-0.220074	0.121647	0.151831
SMU_1258c	SMU_1258c	restriction endonuclease	0.627385	4.46948	0.00549119	0.00847286
SMU_1991	pbp1b	membrane carboxypeptidase- penicillin-binding protein 1b	0.627059	9.5662	1.12347e-12	4.40542e-12
SMU_1196c	SMU_1196c	hypothetical protein SMU_1196c	0.626813	8.28791	1.5482e-06	3.6411e-06
SMU_662	SMU_662	hypothetical protein SMU_662	0.626772	6.09825	1.1056e-06	2.63124e-06
SMU_561c	SMU_561c	hydrolase (MutT family)	0.625381	6.30413	7.57094e-07	1.83471e-06
SMU_490	pflC	pyruvate formate-lyase activating enzyme	0.62478	6.72729	9.12436e-07	2.17673e-06
SMU_498	comF	late competence protein	0.621106	1.98257	0.0103197	0.0154912
SMU_630	SMU_630	hypothetical protein SMU_630	0.620936	8.28946	4.65754e-09	1.40148e-08
SMU_05	SMU_05	hypothetical protein SMU_05	0.620878	4.88253	0.00388134	0.00608789
SMU_1451	aldB	alpha-acetolactate decarboxylase	0.620676	8.06495	9.39686e-09	2.76619e-08
SMU_741	SMU_741	hypothetical protein SMU_741	0.620561	7.42714	1.82144e-08	5.20561e-08
SMU_1822	gatA	aspartyl-tRNA synthetase	0.620448	9.15207	2.36112e-11	8.38387e-11
SMU_993	SMU_993	GTPase YlqF	0.618063	7.56414	3.36258e-09	1.02577e-08
SMU_719c	SMU_719c	hypothetical protein SMU_719c	0.616806	8.50292	1.14919e-09	3.60501e-09
SMU_814	mutT	MutT-like protein	0.616115	6.88781	2.79941e-07	7.07669e-07
SMU_412c	SMU_412c	cell-cycle regulation protein	0.615176	7.19041	3.07575e-07	7.74577e-07
SMU_1677	murE	UDP-N-acetylmuramoylalanyl-D-glutamate--L-lysine ligase	0.614843	9.10126	9.64297e-12	3.53103e-11
SMU_1194	SMU_1194	ABC transporter ATP-binding protein	0.614814	8.04899	7.81183e-07	1.88849e-06
SMU_875c	SMU_875c	transposase- IS150-like	0.614243	1.51463	0.0380508	0.0524186
SMU_587	SMU_587	hypothetical protein SMU_587	0.614222	8.8046	1.38681e-09	4.3232e-09
SMU_176	SMU_176	hypothetical protein SMU_176	0.611449	0.933314	0.0459724	0.0624247
SMU_1551c	SMU_1551c	ABC transporter ATP-binding protein	0.611068	3.97879	0.0028189	0.0045175
SMU_1618	dagK	diacylglycerol kinase	0.611029	6.33118	7.97027e-07	1.92213e-06
SMU_2153c	SMU_2153c	peptidase	0.610931	7.31549	0.000155384	0.000295784
SMU_1040c	SMU_1040c	oxidoreductase	0.606207	7.05473	7.7438e-06	1.70073e-05
SMU_1874	lepC	signal peptidase I	0.604928	7.34494	8.85838e-08	2.35593e-07
SMU_1915	comC	competence stimulating peptide	0.603906	4.76726	0.00316025	0.00501211
SMU_1106c	SMU_1106c	phosphoglycerate mutase	0.601679	6.21777	3.6465e-06	8.21699e-06
SMU_1724c	SMU_1724c	rRNA methylase	0.598602	6.99769	5.58272e-07	1.37463e-06
SMU_585	recN	DNA repair protein RecN	0.598188	9.4331	5.09811e-12	1.90892e-11
SMU_515	SMU_515	hypothetical protein SMU_515	0.596924	4.874	0.000239437	0.000442858
SMU_852	SMU_852	transcriptional regulator; CpsY-like protein	0.596065	8.08992	4.52472e-09	1.36564e-08
SMU_1144	truB	tRNA pseudouridine synthase B	0.595427	7.73974	2.36127e-06	5.41895e-06
SMU_950	engB	GTP-binding protein YsxC	0.594368	9.84284	5.94518e-09	1.77022e-08
SMU_930c	SMU_930c	transcriptional regulator	0.592899	7.49571	2.07966e-07	5.32479e-07
SMU_1558c	SMU_1558c	acetyltransferase	0.592287	5.98509	5.93696e-06	1.31113e-05
SMU_1695	abcX	molybdenum ABC transporter ATP-binding protein	0.591997	8.34437	2.03982e-06	4.7358e-06
SMU_453	rsmH	16S rRNA m(4)C1402 methyltransferase	0.591629	9.52952	9.66865e-11	3.25888e-10
SMU_1035	glrA	ABC transporter ATP-binding protein	0.590609	4.37698	0.000689772	0.00119793
SMU_2091c	mutS	DNA mismatch repair protein MutS	0.589678	9.41884	2.15243e-11	7.68395e-11
SMU_234	ilvA	threonine dehydratase	0.587945	9.66327	4.2284e-11	1.46998e-10
SMU_874	SMU_874	bifunctional homocysteine S-methyltransferase/5-10-methylenetetrahydrofolate reductase	0.587581	5.12656	0.000108617	0.000211915
SMU_952	SMU_952	homocysteine methyltransferase	0.583661	7.6336	2.06578e-07	5.29604e-07
SMU_222c	SMU_222c	integrase fragment	0.581546	6.94029	0.000298179	0.000542936
SMU_1148	SMU_1148	transporter- ATP-binding protein; bacteriocin immunity protein	0.581226	3.73166	0.00215944	0.00352302
SMU_411c	SMU_411c	hypothetical protein SMU_411c	0.580162	7.22643	0.000126791	0.000243792
SMU_2089	hexB	DNA mismatch repair protein	0.58006	9.12524	9.78407e-11	3.29221e-10
SMU_1839	manA	mannose-6-phosphate isomerase	0.574327	9.48919	8.11541e-11	2.76903e-10
SMU_791c	SMU_791c	hypothetical protein SMU_791c	0.570922	1.01885	0.0683097	0.0897579
SMU_1542c	SMU_1542c	lipid kinase	0.569036	8.90489	2.23892e-09	6.93612e-09
SMU_128	adhB	acetoin dehydrogenase TPP-dependent- E1 component subunit beta	0.568059	9.3015	1.07806e-07	2.83686e-07
SMU_1059	satC	hypothetical protein SMU_1059	0.568008	6.99681	0.000150975	0.000288067
SMU_1582c	SMU_1582c	hypothetical protein SMU_1582c	0.566133	6.68896	5.78976e-06	1.28147e-05
SMU_1218	nylA	amidase	0.564933	7.41335	1.75722e-05	3.72777e-05
SMU_1672	clpP	ATP-dependent Clp protease proteolytic subunit	0.563751	9.76617	1.83702e-08	5.24262e-08
SMU_1971c	SMU_1971c	thioredoxin	0.56166	5.43358	0.00044925	0.000800453
SMU_1102	ascB	6-phospho-beta-glucosidase	0.557115	7.57521	2.93695e-07	7.41496e-07
SMU_2093	argR	transcriptional regulator of arginine metabolism	0.556777	6.37787	0.00133515	0.0022501
SMU_695	SMU_695	hypothetical protein SMU_695	0.555867	7.65974	1.88788e-07	4.8462e-07
SMU_1189c	SMU_1189c	hypothetical protein SMU_1189c	0.555697	6.82286	1.40666e-05	3.01298e-05
SMU_1093	SMU_1093	ABC transporter permease	0.554669	5.7431	0.000226059	0.000418893
SMU_1927	SMU_1927	ABC transporter ATP-binding protein	0.554567	6.99898	1.43112e-06	3.38173e-06
SMU_1581	dnaX	DNA polymerase III subunits gamma and tau	0.552593	9.82016	6.42884e-08	1.74235e-07
SMU_1790c	SMU_1790c	transcriptional regulator	0.552423	6.086	1.76163e-05	3.73317e-05
SMU_807	SMU_807	hypothetical protein SMU_807	0.549928	6.54895	6.49798e-05	0.000130879
SMU_2120c	SMU_2120c	3-methyladenine DNA glycosylase	0.54872	6.61413	4.24363e-05	8.64347e-05
SMU_742	SMU_742	hypothetical protein SMU_742	0.547351	7.79756	1.17162e-07	3.06282e-07
SMU_1170	ccdA	cytochrome C biogenesis protein	0.547149	7.20624	3.54479e-06	8.00592e-06
SMU_322c	SMU_322c	glucose-1-phosphate uridylyltransferase	0.542348	9.80243	1.28977e-08	3.74523e-08
SMU_1267c	SMU_1267c	hypothetical protein SMU_1267c	0.541714	5.94187	0.000474481	0.000843146
SMU_1029	SMU_1029	hypothetical protein SMU_1029	0.541213	-0.149644	0.151098	0.185679
SMU_409	SMU_409	hypothetical protein SMU_409	0.538977	8.37875	6.05383e-08	1.64295e-07
SMU_246	rgpG	glycosyl transferase N-acetylglucosaminyltransferase RgpG	0.538963	9.9711	7.94403e-10	2.50388e-09
SMU_709	SMU_709	hypothetical protein SMU_709	0.537533	7.85518	1.19449e-07	3.1185e-07
SMU_473	mapZ	hypothetical protein SMU_473	0.537169	9.83462	4.90188e-09	1.47056e-08
SMU_1452	alsS	acetolactate synthase	0.536651	9.5884	2.64309e-07	6.69001e-07
SMU_422	rbfA	ribosome-binding factor A	0.534353	7.5912	2.36483e-06	5.42088e-06
SMU_727	SMU_727	transcriptional regulator	0.534103	3.72526	0.0228599	0.032643
SMU_1826	yfbQ	aminotransferase	0.531932	9.40535	1.40116e-08	4.05685e-08
SMU_911c	SMU_911c	hypothetical protein SMU_911c	0.531792	6.48376	2.06612e-05	4.34606e-05
SMU_1146c	SMU_1146c	response regulator	0.529483	4.41769	0.00164745	0.00273934
SMU_1663	kthY	thymidylate kinase	0.526018	7.36407	4.12375e-06	9.27146e-06
SMU_1197	SMU_1197	hypothetical protein SMU_1197	0.525246	7.94287	0.000224655	0.000416678
SMU_1428c	dacA	hypothetical protein SMU_1428c	0.525177	8.01908	1.12974e-07	2.96502e-07
SMU_2060	SMU_2060	LysR family transcriptional regulator	0.524316	8.61839	1.17813e-08	3.43608e-08
SMU_1168	SMU_1168	transcriptional regulator	0.518573	6.77565	8.49448e-06	1.85334e-05
SMU_597	pbp2b	penicillin-binding protein 2b	0.518444	10.7716	2.01736e-10	6.57707e-10
SMU_348	SMU_348	histidine triad (HIT) hydrolase	0.516159	7.46541	8.35058e-06	1.82394e-05
SMU_1667	livM	branched chain amino acid ABC transporter permease	0.51488	9.7811	5.7803e-09	1.72371e-08
SMU_775c	SMU_775c	hypothetical protein SMU_775c	0.51474	10.8364	5.81719e-08	1.58088e-07
SMU_789	SMU_789	hypothetical protein SMU_789	0.512652	8.91887	4.36942e-08	1.20219e-07
SMU_1456c	SMU_1456c	hypothetical protein SMU_1456c	0.511935	1.58948	0.0834838	0.108057
SMU_1227	deoD	purine nucleoside phosphorylase	0.511324	8.20509	4.65163e-07	1.15249e-06
SMU_383c	SMU_383c	reductase	0.510234	4.69638	0.0101281	0.0152265
SMU_1733c	SMU_1733c	SNF helicase	0.509465	10.1324	3.28542e-07	8.24251e-07
SMU_873	metE	5-methyltetrahydropteroyltriglutamate/homocysteine S-methyltransferase	0.509306	4.87546	0.00282837	0.00452903
SMU_853	lspA	lipoprotein signal peptidase	0.509238	6.00871	9.15491e-05	0.00018056
SMU_1392c	SMU_1392c	acetyltransferase	0.507945	6.68754	0.000238811	0.000442112
SMU_1105c	SMU_1105c	phosphoglycerate mutase	0.506901	6.36111	0.000314436	0.000570451
SMU_696	cmk	cytidylate kinase	0.49998	8.92616	6.84407e-08	1.84734e-07
SMU_195c	SMU_195c	hypothetical protein SMU_195c	0.49926	3.15535	0.0702427	0.0919944
SMU_157	cysE	serine acetyltransferase	0.497653	9.31249	4.55851e-05	9.25642e-05
SMU_1576c	SMU_1576c	hypothetical protein SMU_1576c	0.495869	7.1653	0.000275088	0.000503192
SMU_890	SMU_890	hypothetical protein SMU_890	0.493322	6.30125	0.000248055	0.000457948
SMU_638	SMU_638	16S pseudouridylate synthase	0.491723	7.44942	7.05782e-05	0.000141583
SMU_1819	gatB	aspartyl/glutamyl-tRNA amidotransferase subunit B	0.489341	10.4543	3.04724e-07	7.68368e-07
SMU_1038c	SMU_1038c	response regulator	0.487901	7.50046	1.46328e-05	3.12753e-05
SMU_1543	dnlJ	NAD-dependent DNA ligase LigA	0.487854	9.76292	8.75105e-07	2.09772e-06
SMU_123	polC	DNA polymerase III PolC	0.486987	10.4385	2.58703e-08	7.27877e-08
SMU_928	SMU_928	histidine kinase	0.486925	8.39936	5.89363e-06	1.30301e-05
SMU_2138	dnaC	replicative DNA helicase	0.486346	9.83617	3.5797e-08	9.94528e-08
SMU_1166c	SMU_1166c	ABC transporter permease	0.485389	6.43842	7.1709e-05	0.000143166
SMU_548	murD	UDP-N-acetylmuramoyl-L-alanyl-D-glutamate synthetase	0.484701	9.26117	1.3709e-07	3.55577e-07
SMU_1195	SMU_1195	permease	0.484372	8.5123	2.63746e-06	5.99751e-06
SMU_793	SMU_793	hypothetical protein SMU_793	0.483035	6.78036	4.22306e-05	8.61037e-05
SMU_304	tadA	deaminase	0.482909	7.51479	0.000730016	0.00126232
SMU_1818c	SMU_1818c	hypothetical protein SMU_1818c	0.479565	4.05041	0.0262492	0.037163
SMU_1151c	SMU_1151c	hypothetical protein SMU_1151c	0.47761	8.20772	8.50415e-06	1.85342e-05
SMU_1621c	SMU_1621c	hypothetical protein SMU_1621c	0.476393	2.43773	0.0387145	0.0531857
SMU_1821c	gatC	aspartyl/glutamyl-tRNA amidotransferase subunit C	0.472086	7.06719	0.000595505	0.00104423
SMU_588	SMU_588	hypothetical protein SMU_588	0.471884	8.8927	1.88496e-06	4.39677e-06
SMU_1579	SMU_1579	hypothetical protein SMU_1579	0.471329	4.64914	0.00476528	0.00739287
SMU_1217c	SMU_1217c	ABC transporter amino acid binding protein	0.470266	6.37732	0.000266288	0.000488891
SMU_1556	ampM	methionine aminopeptidase	0.46671	9.10335	7.58356e-05	0.000150914
SMU_2055	SMU_2055	acetyltransferase	0.466208	7.54749	6.81284e-05	0.000136944
SMU_1378	SMU_1378	hypothetical protein SMU_1378	0.466098	2.64648	0.0437763	0.0598097
SMU_1219c	SMU_1219c	hypothetical protein SMU_1219c	0.465994	5.25126	0.00279005	0.00448909
SMU_953c	SMU_953c	transcriptional regulator/aminotransferase	0.464754	6.86802	7.87746e-05	0.00015645
SMU_743	SMU_743	hypothetical protein SMU_743	0.464422	7.99626	4.31689e-06	9.67777e-06
SMU_1254	SMU_1254	hypothetical protein SMU_1254	0.463978	6.46688	9.91328e-05	0.000194172
SMU_474	luxS	S-ribosylhomocysteinase	0.463902	8.52139	4.31905e-06	9.67777e-06
SMU_1809	scnG	bacteroiocin operon protein ScnG-like protein	0.463378	5.25656	0.0023743	0.00385775
SMU_499	SMU_499	late competence protein	0.461122	1.87845	0.0536637	0.0721309
SMU_690	SMU_690	hypothetical protein SMU_690	0.459535	8.67938	4.54213e-06	1.01662e-05
SMU_1051	SMU_1051	iron-sulfur cofactor synthesis protein; NifS family	0.459376	9.3425	6.5837e-07	1.6072e-06
SMU_1032	tnr5	transposon integrase; Tn916 ORF3-like	0.457285	5.2692	0.00332485	0.0052481
SMU_1172c	SMU_1172c	hypothetical protein SMU_1172c	0.454715	8.20331	4.6671e-06	1.04147e-05
SMU_270	sgaT	PTS system ascorbate-specific transporter subunit IIC	0.454171	6.23757	0.000683932	0.00118882
SMU_1791c	tmcAL	hypothetical protein SMU_1791c	0.452405	7.32218	0.000191327	0.000357527
SMU_2054c	SMU_2054c	hypothetical protein SMU_2054c	0.452137	4.58607	0.0207712	0.029896
SMU_1798c	SMU_1798c	hypothetical protein SMU_1798c	0.45108	7.79299	1.89959e-05	4.01697e-05
SMU_2143c	mnmA	tRNA-specific 2-thiouridylase MnmA	0.450665	8.7166	1.24897e-05	2.68968e-05
SMU_631	SMU_631	hypothetical protein SMU_631	0.449416	6.04832	0.00065359	0.00113807
SMU_1108c	SMU_1108c	hypothetical protein SMU_1108c	0.447494	7.0154	9.78484e-05	0.000191845
SMU_1229	punA	purine nucleoside phosphorylase	0.446253	8.01534	1.56085e-05	3.32537e-05
SMU_1279c	SMU_1279c	cell shape determining protein	0.444714	9.92574	2.44706e-07	6.21752e-07
SMU_1516	covS	histidine kinase CovS	0.444537	9.77981	3.61974e-07	9.04708e-07
SMU_1557c	SMU_1557c	hypothetical protein SMU_1557c	0.441561	7.50816	3.22286e-05	6.65279e-05
SMU_1524c	SMU_1524c	hypothetical protein SMU_1524c	0.441462	5.20421	0.0440336	0.0601199
SMU_1972c	SMU_1972c	hypothetical protein SMU_1972c	0.44056	4.90795	0.0108174	0.0161652
SMU_38c	SMU_38c	transcriptional regulator	0.440027	4.31957	0.0107415	0.0160639
SMU_1036	SMU_1036	hypothetical protein SMU_1036	0.439505	4.04047	0.013236	0.0195449
SMU_1231c	SMU_1231c	hypothetical protein SMU_1231c	0.438903	6.59436	0.000840927	0.00144907
SMU_1622	pmsR	methionine sulfoxide reductase A	0.43856	6.20936	0.00242474	0.00393329
SMU_392c	SMU_392c	hypothetical protein SMU_392c	0.437451	7.79179	0.000121929	0.000235808
SMU_1419	SMU_1419	transcriptional regulator	0.436128	8.23148	0.000130712	0.000250605
SMU_1820c	gatA	aspartyl/glutamyl-tRNA amidotransferase subunit A	0.434141	10.5916	8.62723e-07	2.07303e-06
SMU_1893c	SMU_1893c	transposase- ISSmu1	0.433913	0.165218	0.289569	0.334777
SMU_1802c	SMU_1802c	hypothetical protein SMU_1802c	0.429096	7.80348	0.000431268	0.000770481
SMU_1150	SMU_1150	transporter- trans-membrane domain bacteriocin immunity protein	0.428701	4.49483	0.017914	0.0259713
SMU_1574c	SMU_1574c	hypothetical protein SMU_1574c	0.427955	7.91311	0.000481799	0.000855387
SMU_158	cysS	cysteinyl-tRNA synthetase	0.427606	9.4275	1.37261e-06	3.25118e-06
SMU_1368	SMU_1368	hypothetical protein SMU_1368	0.424807	1.42171	0.117562	0.147192
SMU_847c	SMU_847c	hypothetical protein SMU_847c	0.424164	3.7187	0.0339521	0.0472625
SMU_1084	hemK	N5-glutamine S-adenosyl-L-methionine-dependent methyltransferase	0.42208	8.91929	1.44e-06	3.39465e-06
SMU_1645	SMU_1645	tellurite resistance protein TehB	0.421361	8.87387	2.1599e-06	4.99711e-06
SMU_2150c	ecfA1	cobalt transporter ATP-binding subunit	0.41801	8.69189	6.63205e-06	1.46302e-05
SMU_465	nadE	NAD synthetase	0.417927	9.47911	6.97127e-06	1.53541e-05
SMU_1083c	SMU_1083c	hypothetical protein SMU_1083c	0.41751	8.43204	5.89124e-05	0.000118899
SMU_889	pbpX	penicillin-binding protein- class C; fmt-like protein	0.41589	9.71593	1.87947e-06	4.38911e-06
SMU_245	mecA	adaptor protein	0.415701	8.98479	2.42193e-06	5.54539e-06
SMU_1870	mutS2	DNA mismatch repair protein MutS2	0.413461	9.80554	2.25486e-06	5.18669e-06
SMU_1094	SMU_1094	ABC transporter ATP-binding protein	0.412898	4.62982	0.0589663	0.0783595
SMU_1631	SMU_1631	peptidyl-prolyl cis-trans isomerase	0.410794	6.55908	0.000700366	0.00121527
SMU_1192	dnaE	DNA polymerase III DnaE	0.40882	9.57828	3.0906e-06	7.00396e-06
SMU_661	SMU_661	transcriptional regulator	0.408296	4.99833	0.011641	0.0173181
SMU_466	pepC	cysteine aminopeptidase	0.407198	10.443	1.69322e-06	3.97748e-06
SMU_694c	SMU_694c	ferredoxin (4Fe-4S)	0.406723	6.34894	0.0143033	0.0209656
SMU_1799	nadD	nicotinic acid mononucleotide adenylyltransferase	0.405066	8.74915	1.92168e-05	4.05506e-05
SMU_1158c	SMU_1158c	hypothetical protein SMU_1158c	0.404656	6.39456	0.00202901	0.00332658
SMU_854	SMU_854	pseudouridylate synthase	0.404491	8.28094	0.000102424	0.000200029
SMU_221c	SMU_221c	integrase	0.404383	8.28439	0.000341279	0.000618025
SMU_482	sunL	16S rRNA methyltransferase GidB	0.403796	8.28845	0.000268148	0.000491851
SMU_1443c	SMU_1443c	tributyrin esterase	0.403716	8.82953	1.30777e-05	2.81023e-05
SMU_237c	SMU_237c	hypothetical protein SMU_237c	0.403177	5.64797	0.00464392	0.00722146
SMU_1848	SMU_1848	hypothetical protein SMU_1848	0.401283	8.13086	0.00153255	0.00256009
SMU_1080c	SMU_1080c	transposon-like protein	0.400546	8.18709	4.32248e-05	8.79507e-05
SMU_1188	lepB	signal peptidase	0.398445	7.98095	0.000419589	0.000750963
SMU_707c	SMU_707c	endolysin	0.398303	9.60038	5.73328e-05	0.000115828
SMU_514	SMU_514	transcriptional regulator	0.397502	5.5355	0.0122475	0.018166
SMU_1420	SMU_1420	oxidoreductase	0.397351	7.45928	0.00034635	0.000626071
SMU_1774c	SMU_1774c	hypothetical protein SMU_1774c	0.397091	5.57349	0.0159961	0.0233266
SMU_155	pnpA	polynucleotide phosphorylase	0.396619	10.6044	0.000129252	0.000248283
SMU_194c	SMU_194c	hypothetical protein SMU_194c	0.392995	1.95961	0.16095	0.196574
SMU_1800c	SMU_1800c	hypothetical protein SMU_1800c	0.39281	7.06175	0.000603216	0.00105589
SMU_772	gbpD	glucan-binding protein D	0.392672	6.9863	0.000612667	0.00107149
SMU_40	SMU_40	hypothetical protein SMU_40	0.39242	-1.33518	0.49966	0.54419
SMU_1693	hlyX	hemolysin	0.391275	10.2996	3.51243e-06	7.94184e-06
SMU_481	fmt	methionyl-tRNA formyltransferase	0.391211	7.59538	0.000624071	0.00109003
SMU_1107c	SMU_1107c	hypothetical protein SMU_1107c	0.390544	6.25324	0.00173561	0.00286678
SMU_1500	rexB	exonuclease RexB	0.387988	8.71049	3.2773e-05	6.75815e-05
SMU_1449	SMU_1449	fibronectin/fibrinogen-binding protein	0.387064	7.71897	0.00029231	0.000533714
SMU_796	SMU_796	hypothetical protein SMU_796	0.386749	8.05607	0.000511503	0.000901693
SMU_1797c	rsfS	hypothetical protein SMU_1797c	0.385645	6.45269	0.00242383	0.00393329
SMU_405c	SMU_405c	transcriptional regulator	0.383978	6.84618	0.00529063	0.00818876
SMU_413	SMU_413	ABC transporter ATP-binding protein	0.383547	7.68507	0.000191275	0.000357527
SMU_2142	rpiB	hypothetical protein SMU_2142	0.38262	7.34424	0.000895097	0.00153445
SMU_1382	leuC	isopropylmalate isomerase large subunit	0.382379	8.28984	0.000209639	0.000391012
SMU_74	SMU_74	hypothetical protein SMU_74	0.382299	7.59276	0.00302346	0.00481434
SMU_1782	SMU_1782	hypothetical protein SMU_1782	0.381507	7.03432	0.000877682	0.00150719
SMU_752	SMU_752	hypothetical protein SMU_752	0.38059	7.61712	0.000223392	0.000414722
SMU_1862	SMU_1862	hypothetical protein SMU_1862	0.379778	4.48214	0.086729	0.111966
SMU_1566	malR	maltose operon transcriptional repressor	0.379505	7.57632	0.000887953	0.00152352
SMU_475	rny	hypothetical protein SMU_475	0.37635	11.0859	3.71484e-05	7.62097e-05
SMU_1421	pdhC	branched-chain alpha-keto acid dehydrogenase E2 subunit	0.376339	5.17478	0.0281658	0.039651
SMU_1293c	SMU_1293c	hypothetical protein SMU_1293c	0.376305	10.0648	0.000307945	0.000559186
SMU_1427c	SMU_1427c	hypothetical protein SMU_1427c	0.374991	9.07546	2.42841e-05	5.07596e-05
SMU_117c	SMU_117c	hypothetical protein SMU_117c	0.373741	5.66483	0.0164948	0.0240187
SMU_592c	SMU_592c	transcriptional regulator	0.372913	4.76274	0.173189	0.20985
SMU_1477	miaA	tRNA delta(2)-isopentenylpyrophosphate transferase	0.371331	6.66459	0.00167732	0.00278204
SMU_994	rnh	ribonuclease HII	0.369085	7.53917	0.000643946	0.00112324
SMU_841	SMU_841	aminotransferase	0.367675	8.67302	0.000273216	0.000500687
SMU_400	SMU_400	secreted esterase	0.367297	8.41698	0.000485853	0.000860284
SMU_1748	akh	aspartate kinase	0.367251	8.96042	9.07926e-05	0.000179246
SMU_1085	rf1	peptide chain release factor 1	0.366775	9.1508	8.61192e-05	0.000170696
SMU_2102	hisS	histidyl-tRNA synthetase	0.365345	9.00522	0.00012963	0.00024877
SMU_1926	psaR	transcriptional regulator	0.359243	5.75807	0.0955066	0.122425
SMU_1509	rgg	transcriptional regulator	0.358459	5.74692	0.0643293	0.0849198
SMU_1003	gid	tRNA (uracil-5-)-methyltransferase Gid	0.358365	8.46795	0.00170136	0.00281488
SMU_1039c	SMU_1039c	lipopolysaccharide glycosyltransferase	0.357326	7.35228	0.00142719	0.00239508
SMU_1228c	SMU_1228c	glutamine amidotransferase	0.355116	8.62033	0.00045259	0.000805684
SMU_1708	trkA	potassium transporter peripheral membrane protein	0.352327	9.92501	0.000169203	0.000319784
SMU_751	SMU_751	transcriptional accessory protein	0.351638	10.0668	3.87069e-05	7.91624e-05
SMU_1552c	SMU_1552c	hypothetical protein SMU_1552c	0.350344	2.30347	0.15803	0.193364
SMU_516	SMU_516	hypothetical protein SMU_516	0.350229	6.4617	0.0056125	0.00864663
SMU_1835	acpS	4\'-phosphopantetheinyl transferase	0.348988	7.9165	0.000365983	0.000660361
SMU_471	gpsB	hypothetical protein SMU_471	0.347326	7.98257	0.00039718	0.000712777
SMU_353	SMU_353	hypothetical protein SMU_353	0.346818	8.59427	0.0011926	0.00202355
SMU_1838	secA	preprotein translocase subunit SecA	0.345298	11.5772	0.00018818	0.000352971
SMU_1369	SMU_1369	hypothetical protein SMU_1369	0.344859	1.50934	0.247627	0.28999
SMU_1925c	SMU_1925c	hypothetical protein SMU_1925c	0.344848	5.49921	0.0263118	0.0371988
SMU_626	SMU_626	competence protein	0.344105	3.85661	0.0716244	0.0936807
SMU_226c	SMU_226c	transposase	0.343726	9.22105	0.000721218	0.00124928
SMU_370	SMU_370	ABC transporter ATP-binding protein	0.343522	4.79346	0.0454944	0.06186
SMU_2086	cinA	competence damage-inducible protein A	0.343033	9.17199	9.40126e-05	0.00018487
SMU_1918	dedA	membrane-associated protein DedA	0.342622	8.75285	0.000336707	0.0006103
SMU_1232c	SMU_1232c	hypothetical protein SMU_1232c	0.340973	6.727	0.0138871	0.0204155
SMU_2156	recF	recombination protein F	0.338908	8.00988	0.00250276	0.00404997
SMU_1234	rpiA	ribose-5-phosphate isomerase A	0.337681	6.98675	0.00335618	0.00529336
SMU_1298	rl31	50S ribosomal protein L31	0.337659	9.08875	0.0137358	0.0202081
SMU_1808c	SMU_1808c	integrase fragment	0.337042	2.30082	0.212772	0.25319
SMU_321	SMU_321	hypothetical protein SMU_321	0.336628	7.8779	0.00173737	0.00286731
SMU_1174	pcrA	ATP-dependent DNA helicase	0.332504	9.68036	0.000248783	0.000458866
SMU_1833	recG	ATP-dependent DNA helicase- RecG	0.329032	8.17431	0.00166198	0.00275889
SMU_983	bglC	transcriptional regulator	0.32827	5.78782	0.116802	0.146425
SMU_1161c	SMU_1161c	hypothetical protein SMU_1161c	0.327698	4.71054	0.23041	0.272172
SMU_79	fruB	exo-beta-D-fructosidase	0.324684	4.39489	0.0980586	0.125133
SMU_1239	pepV	dipeptidase PepV	0.323461	9.82345	0.00233071	0.00379002
SMU_2087	tagI	3-methyladenine DNA glycosylase	0.321448	7.64165	0.00355609	0.00559537
SMU_1766c	SMU_1766c	hypothetical protein SMU_1766c	0.31808	5.78083	0.0384571	0.0529051
SMU_1671c	SMU_1671c	hypothetical protein SMU_1671c	0.317741	5.67366	0.0252505	0.0359022
SMU_415	SMU_415	hypothetical protein SMU_415	0.316148	8.27983	0.00313869	0.00498189
SMU_1692	pflA	pyruvate-formate lyase activating enzyme	0.31348	8.53923	0.00160407	0.0026739
SMU_913	SMU_913	glutamate dehydrogenase	0.312477	9.15737	0.00539219	0.00833301
SMU_842	thiI	thiamine biosynthesis protein ThiI	0.312352	9.39849	0.000488444	0.000864103
SMU_1691	dltA	D-alanine--poly(phosphoribitol) ligase subunit 1	0.311849	10.4781	0.000134879	0.000258344
SMU_290	SMU_290	L-ascorbate 6-phosphate lactonase	0.309277	6.85699	0.00649842	0.00997292
SMU_276c	SMU_276c	hypothetical protein SMU_276c	0.307359	0.563924	0.410232	0.458576
SMU_1669	livK	branched chain amino acid ABC transporter substrate-binding protein	0.306235	10.8602	0.00022162	0.000411816
SMU_1387	SMU_1387	oxidoreductase	0.305129	7.43068	0.00864728	0.0130793
SMU_750c	SMU_750c	hypothetical protein SMU_750c	0.303288	1.03596	0.442535	0.48894
SMU_771c	SMU_771c	hypothetical protein SMU_771c	0.303225	4.44529	0.119209	0.148974
SMU_951	SMU_951	amino acid permease	0.301976	8.57294	0.00165789	0.0027544
SMU_718c	SMU_718c	hypothetical protein SMU_718c	0.30121	8.44711	0.00915316	0.0138234
SMU_744	ftsY	cell division protein FtsY	0.301209	8.69007	0.00269879	0.00434951
SMU_1422	pdhB	pyruvate dehydrogenase E1 component subunit beta	0.301098	4.79542	0.167683	0.203798
SMU_815	SMU_815	amino acid ABC transporter substrate-binding protein	0.300885	8.55481	0.00320872	0.0050809
SMU_518	SMU_518	hypothetical protein SMU_518	0.300197	8.30112	0.00279216	0.00448909
SMU_845	SMU_845	hypothetical protein SMU_845	0.299581	6.94118	0.0120088	0.0178386
SMU_1499	rexA	exonuclease RexA	0.296517	9.28037	0.0014771	0.00247051
SMU_1794c	SMU_1794c	hypothetical protein SMU_1794c	0.295678	5.62165	0.0489874	0.0662928
SMU_1426c	glmM	phosphoglucosamine mutase	0.294992	9.69136	0.00168344	0.00278986
SMU_1781	SMU_1781	hypothetical protein SMU_1781	0.294567	8.54123	0.0514903	0.069444
SMU_320	SMU_320	5-formyltetrahydrofolate cyclo-ligase	0.293845	6.84354	0.0262805	0.0371809
SMU_305	SMU_305	hypothetical protein SMU_305	0.292889	8.50386	0.00226519	0.00369252
SMU_1662	holB	DNA polymerase III subunit delta\'	0.292529	7.86259	0.00677757	0.0103853
SMU_843	SMU_843	hypothetical protein SMU_843	0.292095	8.46101	0.00930488	0.0140419
SMU_1472	recJ	single-strand DNA-specific exonuclease RecJ	0.29191	9.29171	0.00103064	0.00175323
SMU_2029	clpC	class III stress response-related ATP-dependent Clp protease- ATP-binding subunit	0.291691	10.1065	0.00164417	0.00273615
SMU_954	SMU_954	pyridoxamine kinase	0.290862	5.34288	0.0526904	0.0710145
SMU_794	SMU_794	hypothetical protein SMU_794	0.290346	7.25114	0.0206305	0.0297366
SMU_1467	apt	adenine phosphoribosyltransferase	0.288914	8.27127	0.00456183	0.00710199
SMU_1801c	SMU_1801c	GTPase YqeH	0.286151	9.27944	0.00187217	0.00307196
SMU_1173	cysD	O-acetylhomoserine sulfhydrylase	0.284659	9.37515	0.0018205	0.00298965
SMU_112c	SMU_112c	transcriptional regulator	0.281261	5.87964	0.0581005	0.0773637
SMU_232	ilvH	acetolactate synthase 3 regulatory subunit	0.281137	8.51091	0.00300061	0.00478177
SMU_464	SMU_464	nicotinate phosphoribosyltransferase	0.280212	9.96532	0.00180722	0.00297273
SMU_1873	rnh3	ribonuclease HIII	0.279245	9.11548	0.00204103	0.00334353
SMU_1221	pyrE	orotate phosphoribosyltransferase	0.278855	8.01441	0.00781095	0.0118865
SMU_1668	livH	branched chain amino acid ABC transporter permease	0.278389	9.81774	0.00247632	0.0040137
SMU_1780	recX	recombination regulator RecX	0.27813	5.60466	0.0493973	0.0668021
SMU_44	SMU_44	DNA mismatch repair protein	0.277501	5.38245	0.0970556	0.124012
SMU_1627	rl11	50S ribosomal protein L11	0.276143	11.7854	0.00456353	0.00710199
SMU_159	mrnC	hypothetical protein SMU_159	0.274768	8.02588	0.0129882	0.0192218
SMU_1087	SMU_1087	4-oxalocrotonate tautomerase	0.274251	5.89733	0.044765	0.0609513
SMU_1129	ciaR	response regulator CiaR	0.273245	6.66964	0.0307646	0.0430057
SMU_414	SMU_414	ABC transporter permease	0.272172	7.82272	0.0208541	0.0299938
SMU_2164	htrA	serine protease HtrA	0.270828	9.12642	0.00606046	0.00932234
SMU_235	SMU_235	hypothetical protein SMU_235	0.270282	10.2399	0.00153323	0.00256009
SMU_2050c	prmA	50S ribosomal protein L11 methyltransferase	0.26915	7.32093	0.106863	0.135328
SMU_233	ilvC	ketol-acid reductoisomerase	0.269086	10.8743	0.00255882	0.00413395
SMU_985	bglA	beta-glucosidase	0.268299	8.03653	0.0101887	0.0153061
SMU_1240c	SMU_1240c	nitroreductase	0.26825	8.59683	0.00557882	0.0086014
SMU_1159c	SMU_1159c	hypothetical protein SMU_1159c	0.266587	3.71234	0.147632	0.18187
SMU_1222	pyrF	orotidine 5\'-phosphate decarboxylase	0.264998	7.40122	0.047182	0.0640235
SMU_2097	argR	hypothetical protein SMU_2097	0.264986	7.51058	0.0350404	0.0486313
SMU_223c	SMU_223c	hypothetical protein SMU_223c	0.264408	4.30565	0.164253	0.199995
SMU_1641c	SMU_1641c	hypothetical protein SMU_1641c	0.264108	7.60529	0.25951	0.302838
SMU_711	SMU_711	hypothetical protein SMU_711	0.263782	3.48063	0.244465	0.2873
SMU_144c	SMU_144c	transcriptional regulator	0.263488	7.44401	0.014394	0.0210675
SMU_1041	SMU_1041	ABC transporter ATP-binding protein	0.263348	7.9152	0.0112306	0.016745
SMU_1052	SMU_1052	hypothetical protein SMU_1052	0.262479	7.87244	0.1582	0.193453
SMU_1892c	SMU_1892c	hypothetical protein SMU_1892c	0.26183	1.29965	0.347212	0.394775
SMU_525	SMU_525	ABC transporter ATP-binding protein	0.261386	7.13861	0.0175787	0.0255225
SMU_354	SMU_354	hypothetical protein SMU_354	0.260229	8.94332	0.00963502	0.0145181
SMU_1292c	SMU_1292c	hypothetical protein SMU_1292c	0.260229	8.82396	0.00401434	0.00627739
SMU_812	SMU_812	hypothetical protein SMU_812	0.259282	3.47384	0.377467	0.426256
SMU_491	SMU_491	DeoR-type transcriptional regulator	0.258051	6.56836	0.0881662	0.113527
SMU_303	SMU_303	hypothetical protein SMU_303	0.257369	8.48542	0.0280616	0.0395442
SMU_399	SMU_399	hypothetical protein SMU_399	0.25701	7.37038	0.0180485	0.0261474
SMU_1154c	SMU_1154c	hypothetical protein SMU_1154c	0.256693	2.30122	0.271924	0.316952
SMU_517	coaD	phosphopantetheine adenylyltransferase	0.2561	6.89419	0.0305113	0.0427416
SMU_1970c	SMU_1970c	phenylalanyl-tRNA synthetase subunit beta	0.25609	6.95351	0.029911	0.0419893
SMU_782	SMU_782	hypothetical protein SMU_782	0.254819	7.90671	0.0110672	0.0165261
SMU_1233	deoB	phosphopentomutase	0.254651	9.21066	0.0343316	0.0477241
SMU_797	SMU_797	hypothetical protein SMU_797	0.254647	6.04459	0.0738549	0.0965347
SMU_822	rpoD	RNA polymerase sigma factor RpoD	0.254419	9.37148	0.00536506	0.00829752
SMU_229	SMU_229	hypothetical protein SMU_229	0.253806	10.33	0.00330249	0.00521694
SMU_1147c	SMU_1147c	hypothetical protein SMU_1147c	0.251034	1.93818	0.287659	0.333149
SMU_1792c	SMU_1792c	hypothetical protein SMU_1792c	0.249507	5.98954	0.117969	0.147517
SMU_1381	leuD	isopropylmalate isomerase small subunit	0.248002	6.94877	0.0677485	0.089138
SMU_115	fruD	PTS system fructose-specific transporter subunit IIA	0.247363	3.14218	0.211846	0.252542
SMU_165	SMU_165	hypothetical protein SMU_165	0.243167	7.37013	0.0392725	0.053878
SMU_1828	SMU_1828	hypothetical protein SMU_1828	0.242252	9.20003	0.0362949	0.0501036
SMU_46	SMU_46	hypothetical protein SMU_46	0.242062	4.67982	0.361725	0.41034
SMU_2139c	rplI	50S ribosomal protein L9	0.241257	7.57039	0.0687167	0.0901737
SMU_1709	trkH	potassium uptake protein TrkH	0.239873	9.40288	0.00704048	0.0107799
SMU_156	SMU_156	hypothetical protein SMU_156	0.238811	8.34002	0.0152194	0.0222428
SMU_1277	gyrB	DNA gyrase subunit B	0.237525	10.0657	0.0142898	0.0209611
SMU_1082	glyA	serine hydroxymethyltransferase	0.236894	9.70927	0.0132174	0.0195319
SMU_45	SMU_45	hypothetical protein SMU_45	0.236684	6.27746	0.223833	0.265244
SMU_346	SMU_346	NADH dehydrogenase; NAD(P)H nitroreductase	0.235095	5.8922	0.0826855	0.107093
SMU_1921	dnaI	primosomal protein DnaI	0.234331	9.09814	0.00741667	0.0113298
SMU_1919	sapR2	hypothetical protein SMU_1919	0.232584	8.92303	0.00862211	0.0130511
SMU_1323	SMU_1323	hydrolase	0.230484	7.89756	0.0335425	0.046725
SMU_61	SMU_61	transcriptional regulator	0.228528	6.92451	0.115468	0.145118
SMU_09	SMU_09	hypothetical protein SMU_09	0.227381	6.68314	0.156578	0.191704
SMU_127	adhA	acetoin dehydrogenase TPP-dependent- E1 component subunit alpha	0.226918	8.79769	0.0447364	0.0609513
SMU_108	SMU_108	hypothetical protein SMU_108	0.226539	2.0583	0.362898	0.411201
SMU_1891c	SMU_1891c	hypothetical protein SMU_1891c	0.226391	1.29331	0.428256	0.475257
SMU_1230c	SMU_1230c	hypothetical protein SMU_1230c	0.22543	7.94143	0.0280649	0.0395442
SMU_14	hprT	hypoxanthine-guanine phosphoribosyltransferase	0.225342	8.83058	0.0166015	0.0241565
SMU_537	trpB	tryptophan synthase subunit beta	0.225299	5.8984	0.110667	0.139612
SMU_1884c	SMU_1884c	hypothetical protein SMU_1884c	0.225177	6.40587	0.179919	0.217343
SMU_389	SMU_389	hypothetical protein SMU_389	0.224901	5.90713	0.130917	0.162687
SMU_382c	SMU_382c	oxidoreductase	0.223784	4.44755	0.212248	0.252718
SMU_1550c	SMU_1550c	hypothetical protein SMU_1550c	0.221698	4.98517	0.160576	0.196238
SMU_799c	SMU_799c	hypothetical protein SMU_799c	0.221644	7.2372	0.057045	0.0763154
SMU_1394	lepA	GTP-binding protein LepA	0.219893	8.89684	0.0210048	0.0301669
SMU_2152c	SMU_2152c	hypothetical protein SMU_2152c	0.219729	9.0154	0.0306439	0.0428971
SMU_2098	argS	arginyl-tRNA synthetase	0.219436	9.41637	0.0223196	0.0319631
SMU_1593c	SMU_1593c	CDP-diglyceride synthetase	0.218415	7.0726	0.0624063	0.0826002
SMU_238c	SMU_238c	ABC transporter ATP-binding protein	0.217447	4.64021	0.187146	0.225254
SMU_1009	SMU_1009	histidine kinase	0.216346	7.15062	0.103604	0.131536
SMU_1160c	SMU_1160c	hypothetical protein SMU_1160c	0.215063	5.34573	0.336223	0.383156
SMU_1280c	SMU_1280c	hypothetical protein SMU_1280c	0.214541	3.81685	0.251381	0.294041
SMU_1716c	SMU_1716c	hypothetical protein SMU_1716c	0.213707	7.93191	0.055323	0.0741611
SMU_1995c	SMU_1995c	transcriptional regulator	0.211803	5.86208	0.170764	0.207289
SMU_1651	SMU_1651	arsenate reductase	0.211683	7.03245	0.0957639	0.122598
SMU_43	SMU_43	site-specific DNA-methyltransferase restriction-modification protein	0.211241	4.6343	0.433978	0.480536
SMU_2090c	SMU_2090c	hypothetical protein SMU_2090c	0.209732	5.94131	0.1564	0.191605
SMU_164	SMU_164	tRNA/rRNA methyltransferase	0.208482	7.32751	0.0684849	0.0899288
SMU_1831	aspG	L-asparaginase	0.208321	8.27434	0.0589023	0.0783267
SMU_1238c	SMU_1238c	hypothetical protein SMU_1238c	0.207	9.12701	0.0261947	0.0371122
SMU_1994	adcC	ABC transporter ATP-binding protein	0.206221	7.01953	0.0837525	0.108334
SMU_355	SMU_355	CMP-binding factor	0.204477	9.35873	0.0261411	0.0370627
SMU_65	SMU_65	protein tyrosine-phosphatase	0.204217	6.42162	0.123655	0.154239
SMU_1393c	SMU_1393c	hypothetical protein SMU_1393c	0.204088	8.11865	0.043269	0.059157
SMU_2088	ruvA	Holliday junction DNA helicase RuvA	0.203976	8.02395	0.0766298	0.0998996
SMU_454	ftsL	cell division protein	0.203876	5.96842	0.124751	0.155509
SMU_458	cshB	ATP-dependent RNA helicase	0.202105	7.63486	0.0554396	0.0742674
SMU_520	SMU_520	hypothetical protein SMU_520	0.199905	7.04038	0.0766274	0.0998996
SMU_27	acpP	acyl carrier protein	0.199718	4.45086	0.417558	0.465199
SMU_1721c	SMU_1721c	diaminopimelate decarboxylase	0.199562	9.56208	0.020739	0.0298713
SMU_493	pfl2	formate acetyltransferase	0.198111	9.43106	0.0510349	0.0689231
SMU_717	murM	peptidoglycan branched peptide synthesis protein MurM	0.197982	9.09711	0.028569	0.0401902
SMU_01	dnaA	chromosome replication initiator DnaA	0.197849	8.13215	0.133424	0.165699
SMU_64	ruvB	Holliday junction DNA helicase RuvB	0.195368	8.32858	0.0956092	0.122478
SMU_2043c	dtd	D-tyrosyl-tRNA(Tyr) deacylase	0.194716	6.94768	0.117783	0.147376
SMU_1140c	SMU_1140c	hypothetical protein SMU_1140c	0.19304	7.67039	0.0580802	0.0773637
SMU_224c	SMU_224c	hypothetical protein SMU_224c	0.192752	7.47525	0.294782	0.340015
SMU_2044	relA	stringent response protein- ppGpp synthetase	0.191409	9.16896	0.0529249	0.0712822
SMU_1834	alr	alanine racemase	0.190194	9.27647	0.0307334	0.0429922
SMU_538	trpA	tryptophan synthase subunit alpha	0.18865	6.07591	0.149771	0.184277
SMU_421	infB	translation initiation factor IF-2	0.188218	11.1325	0.0254508	0.0361612
SMU_1191	pfk	6-phosphofructokinase	0.184826	10.9649	0.0550189	0.0738031
SMU_1470c	SMU_1470c	hypothetical protein SMU_1470c	0.182864	5.71094	0.186559	0.224683
SMU_723	SMU_723	cadmium-transporting ATPase	0.182732	10.9115	0.0874281	0.11265
SMU_24	SMU_24	aromatic amino acid aminotransferase	0.180808	7.6529	0.113185	0.142428
SMU_591c	SMU_591c	hypothetical protein SMU_591c	0.175673	6.44046	0.33477	0.381937
SMU_410	brpA	transcriptional regulator	0.175317	8.87273	0.0560725	0.0750647
SMU_1765c	SMU_1765c	hypothetical protein SMU_1765c	0.174947	5.55357	0.236565	0.278674
SMU_1278c	SMU_1278c	hypothetical protein SMU_1278c	0.174433	7.71448	0.113884	0.143217
SMU_1383	leuB	3-isopropylmalate dehydrogenase	0.171105	7.93941	0.0988733	0.12582
SMU_456	mraY	phospho-N-acetylmuramoyl-pentapeptide-transferase	0.170818	8.95795	0.0641416	0.0847281
SMU_1226c	SMU_1226c	hypothetical protein SMU_1226c	0.168863	8.01943	0.106967	0.135374
SMU_1329c	SMU_1329c	transposase	0.167502	4.21012	0.423927	0.471504
SMU_798c	SMU_798c	hypothetical protein SMU_798c	0.165033	6.02494	0.222191	0.263612
SMU_706c	SMU_706c	hypothetical protein SMU_706c	0.164594	5.43727	0.290946	0.336174
SMU_495	gldA	glycerol dehydrogenase	0.164208	8.58205	0.0908907	0.116809
SMU_795	SMU_795	esterase	0.163179	7.22168	0.162033	0.197775
SMU_02	dnaN	DNA polymerase III subunit beta	0.162566	8.53344	0.184064	0.222081
SMU_1779c	SMU_1779c	RNA methyltransferase	0.162061	7.83268	0.108736	0.137438
SMU_1370c	SMU_1370c	transposase- IS150-like	0.161538	2.1219	0.582464	0.624808
SMU_1081c	SMU_1081c	hypothetical protein SMU_1081c	0.161127	9.0246	0.0989127	0.12582
SMU_1220c	SMU_1220c	hypothetical protein SMU_1220c	0.159267	7.60759	0.137187	0.169527
SMU_549	murG	undecaprenyldiphospho-muramoylpentapeptide beta-N-acetylglucosaminyltransferase	0.158465	9.07782	0.06566	0.0865617
SMU_2052c	SMU_2052c	hypothetical protein SMU_2052c	0.157704	3.83798	0.375741	0.424547
SMU_351	rsgA	GTPase RsgA	0.157197	9.11416	0.0769988	0.100249
SMU_689	SMU_689	hypothetical protein SMU_689	0.156032	10.5572	0.0748781	0.097808
SMU_1929	htpX	heat shock protein HtpX	0.154539	9.86279	0.127497	0.158733
SMU_487	SMU_487	response regulator	0.152017	6.38278	0.228151	0.269957
SMU_2159	SMU_2159	ABC transporter ATP-binding protein	0.151954	9.3156	0.0981826	0.125211
SMU_1523	endA	membrane nuclease EndA	0.150131	8.09041	0.1642	0.199995
SMU_1259	SMU_1259	restriction endonuclease	0.145403	4.07901	0.445446	0.491595
SMU_1508c	SMU_1508c	coenzyme PQQ synthesis protein	0.144482	5.12519	0.430798	0.47749
SMU_785	aroK	shikimate kinase	0.143058	6.21941	0.273561	0.318488
SMU_1775c	SMU_1775c	hypothetical protein SMU_1775c	0.142759	5.3526	0.529554	0.574236
SMU_331	SMU_331	transcriptional regulator	0.141721	8.35728	0.139028	0.171588
SMU_1920	pgdA	GTP-binding protein Der	0.141435	10.1789	0.134335	0.166622
SMU_401c	SMU_401c	hypothetical protein SMU_401c	0.141181	7.15442	0.197409	0.236464
SMU_1577c	SMU_1577c	hypothetical protein SMU_1577c	0.140608	7.70391	0.493881	0.53819
SMU_823	SMU_823	hypothetical protein SMU_823	0.14041	8.42277	0.145866	0.179916
SMU_407	SMU_407	hypothetical protein SMU_407	0.140163	5.84065	0.394336	0.443294
SMU_352	SMU_352	ribulose-phosphate 3-epimerase	0.139262	8.50113	0.178098	0.215274
SMU_1836	aroG	phospho-2-dehydro-3-deoxyheptonate aldolase	0.136927	10.3353	0.111735	0.140871
SMU_1388	SMU_1388	RNA helicase	0.136908	7.76717	0.185935	0.224203
SMU_2126c	SMU_2126c	purine-nucleoside phosphorylase	0.136167	6.93212	0.24109	0.283669
SMU_342	rnmV	hypothetical protein SMU_342	0.135627	8.14975	0.230499	0.272172
SMU_1319c	SMU_1319c	hypothetical protein SMU_1319c	0.134672	6.79327	0.245885	0.288459
SMU_1795c	SMU_1795c	hypothetical protein SMU_1795c	0.134284	6.94959	0.256675	0.299705
SMU_2151	pgsA	phosphotidylglycerophosphate synthase	0.134221	7.9082	0.174543	0.211362
SMU_522	rlmN	ribosomal RNA large subunit methyltransferase N	0.133138	8.83515	0.253198	0.295993
SMU_786	pheA	prephenate dehydratase	0.132779	7.83883	0.228216	0.269957
SMU_921	SMU_921	transcriptional regulator	0.132036	7.235	0.233146	0.274971
SMU_75	SMU_75	D-alanyl-D-alanine carboxypeptidase	0.131854	8.69431	0.200473	0.239701
SMU_1410	SMU_1410	reductase	0.129323	5.43582	0.399227	0.447781
SMU_1837	aroH	phospho-2-dehydro-3-deoxyheptonate aldolase	0.128812	6.80018	0.347904	0.395111
SMU_692	SMU_692	hypothetical protein SMU_692	0.128644	8.43777	0.239513	0.281979
SMU_15	ftsH	cell division protein FtsH	0.127937	11.6975	0.147326	0.181605
SMU_486	SMU_486	histidine kinase	0.12775	6.5667	0.284376	0.329923
SMU_521	SMU_521	hypothetical protein SMU_521	0.127552	6.60678	0.398984	0.447762
SMU_462	SMU_462	hypothetical protein SMU_462	0.126797	6.6423	0.288972	0.334476
SMU_1776c	SMU_1776c	hypothetical protein SMU_1776c	0.126522	5.6897	0.567642	0.610882
SMU_816	SMU_816	transaminase	0.124076	7.96072	0.210409	0.25113
SMU_2129c	SMU_2129c	hypothetical protein SMU_2129c	0.122884	4.44972	0.50971	0.553621
SMU_2040	treR	transcriptional regulator; repressor of the trehalose operon	0.122723	5.04028	0.445069	0.491451
SMU_132	SMU_132	hippurate amidohydrolase	0.122546	9.62324	0.213171	0.253515
SMU_955	SMU_955	hypothetical protein SMU_955	0.1219	4.56859	0.486646	0.531761
SMU_336	rnpA	ribonuclease P	0.121621	6.67981	0.412864	0.461259
SMU_1183	mtlA2	PTS system mannitol-specific transporter subunit IIA	0.121074	5.31485	0.425253	0.472334
SMU_1325	ftsE	ABC transporter ATP-binding protein	0.120434	9.06976	0.194889	0.233867
SMU_1629c	ftsK	cell division DNA segregation ATPase	0.117665	9.58117	0.22731	0.269204
SMU_781	SMU_781	prephenate dehydrogenase	0.115669	9.18085	0.194524	0.233569
SMU_1685c	SMU_1685c	hypothetical protein SMU_1685c	0.11411	5.9074	0.401596	0.450093
SMU_684	SMU_684	hypothetical protein SMU_684	0.111615	5.34101	0.555486	0.60007
SMU_1098c	SMU_1098c	oxidoreductase	0.109972	8.78449	0.245551	0.288237
SMU_2165	SMU_2165	SpoJ	0.109079	6.54016	0.512164	0.555984
SMU_1713c	scpA	segregation and condensation protein A	0.103385	7.71468	0.363299	0.411422
SMU_2058	SMU_2058	transcriptional regulator	0.0995598	5.27636	0.620896	0.661404
SMU_1719c	SMU_1719c	hypothetical protein SMU_1719c	0.0991639	7.38591	0.438221	0.484965
SMU_1201c	SMU_1201c	hypothetical protein SMU_1201c	0.0989944	5.17135	0.577989	0.621011
SMU_790	SMU_790	hypothetical protein SMU_790	0.096686	0.842932	0.855422	0.872504
SMU_1167c	SMU_1167c	ABC transporter ATP-binding protein	0.0966838	4.38626	0.585807	0.627718
SMU_10	SMU_10	hypothetical protein SMU_10	0.0958506	6.73773	0.563868	0.607806
SMU_598	recM	recombination protein RecR	0.0946793	9.34196	0.283211	0.328763
SMU_590c	SMU_590c	transposase- fragment	0.0924387	4.76503	0.594391	0.635208
SMU_467	pbp1a	penicillin-binding protein 1a; membrane carboxypeptidase	0.0923187	11.0341	0.306055	0.351636
SMU_1384	leuA	2-isopropylmalate synthase	0.09199	8.65057	0.347076	0.394775
SMU_391c	SMU_391c	hypothetical protein SMU_391c	0.0909785	9.49764	0.41429	0.462334
SMU_607	SMU_607	hypothetical protein SMU_607	0.0904965	6.95092	0.424364	0.471726
SMU_338	SMU_338	RNA-binding protein	0.0897704	9.10776	0.306094	0.351636
SMU_524	SMU_524	ABC transporter ATP-binding protein	0.0881183	7.12002	0.430988	0.47749
SMU_1284c	SMU_1284c	hypothetical protein SMU_1284c	0.0863097	5.70621	0.595492	0.636043
SMU_1095	opuBc	choline ABC transporter- osmoprotectant binding protein	0.0862396	9.65419	0.373513	0.422269
SMU_455	pbp2x	penicillin-binding protein 2X	0.0852307	10.3141	0.318715	0.364664
SMU_1718	murI	glutamate racemase	0.0832411	8.97452	0.362109	0.410541
SMU_469	recU	Holliday junction-specific endonuclease	0.0818145	9.48569	0.384367	0.43331
SMU_494	SMU_494	fructose-6-phosphate aldolase	0.0816206	7.83954	0.483451	0.528559
SMU_66	SMU_66	hypothetical protein SMU_66	0.0812506	7.58354	0.457635	0.502818
SMU_231	ilvB	acetolactate synthase catalytic subunit	0.0802168	10.5998	0.41428	0.462334
SMU_1555c	SMU_1555c	hypothetical protein SMU_1555c	0.0789233	8.56403	0.450038	0.495279
SMU_922	SMU_922	ABC transporter ATP-binding protein	0.0781007	9.34429	0.454234	0.499356
SMU_1832	SMU_1832	hypothetical protein SMU_1832	0.0765702	5.35152	0.635043	0.672518
SMU_767	SMU_767	transposase- ISSmu1	0.0764981	-0.179681	0.884894	0.900153
SMU_483	SMU_483	phosphoprotein phosphatase	0.0745203	8.8503	0.406299	0.45469
SMU_909	SMU_909	permease	0.0738995	6.37323	0.545077	0.590106
SMU_227c	SMU_227c	hypothetical protein SMU_227c	0.0721254	9.75049	0.465618	0.510462
SMU_420	SMU_420	hypothetical protein SMU_420	0.071829	5.24344	0.710833	0.742906
SMU_134	SMU_134	TetR/AcrR family transcriptional regulator	0.0713842	4.62571	0.673784	0.709021
SMU_1152c	SMU_1152c	hypothetical protein SMU_1152c	0.0675103	4.89927	0.710792	0.742906
SMU_1332c	SMU_1332c	transposase	0.0673109	3.70995	0.715902	0.747419
SMU_1930	lemA	cytoplasmic membrane protein	0.0670521	9.61108	0.481278	0.526762
SMU_1241	uvrC	excinuclease ABC subunit C	0.0667967	8.69426	0.483103	0.528469
SMU_1928	psaB	ABC transporter permease	0.0661551	9.51787	0.503759	0.548055
SMU_186	sloR	metal-dependent transcriptional regulator	0.0652663	6.09502	0.633305	0.671034
SMU_550	ftsQ	cell division protein FtsQ	0.0585238	8.79049	0.567551	0.610882
SMU_780	aroC	chorismate synthase	0.0576317	9.32861	0.560382	0.604375
SMU_367	SMU_367	hypothetical protein SMU_367	0.0544735	7.55968	0.606951	0.647588
SMU_1933c	SMU_1933c	cobalt permease	0.0536734	7.35312	0.626757	0.665284
SMU_1055	radC	hypothetical protein SMU_1055	0.0533913	5.95653	0.730813	0.760993
SMU_1934c	sdcBA	cobalt ABC transporter ATP-binding protein	0.0498497	8.81968	0.582217	0.624808
SMU_388	SMU_388	branched-chain amino acid ABC transporter permease	0.049723	8.10999	0.643049	0.679912
SMU_225c	SMU_225c	hypothetical protein SMU_225c	0.0486789	4.3624	0.783008	0.808161
SMU_784	aroA	3-phosphoshikimate 1-carboxyvinyltransferase	0.046695	7.73956	0.665648	0.701572
SMU_1262c	SMU_1262c	hypothetical protein SMU_1262c	0.0452605	5.48003	0.850486	0.868885
SMU_160	SMU_160	metallopeptidase	0.0450295	7.79491	0.671268	0.706747
SMU_2121c	SMU_2121c	hypothetical protein SMU_2121c	0.0422838	4.37777	0.850565	0.868885
SMU_1673	upp	uracil phosphoribosyltransferase	0.0420974	7.74527	0.698665	0.732496
SMU_1002	topA	DNA topoisomerase I	0.0413333	9.02766	0.664001	0.700206
SMU_851	SMU_851	hypothetical protein SMU_851	0.0398213	6.09119	0.762849	0.790221
SMU_824	SMU_824	dTDP-4-keto-L-rhamnose reductase	0.0386064	8.83118	0.728579	0.759859
SMU_633	SMU_633	thioesterase	0.0375097	8.20424	0.70938	0.742557
SMU_1661c	SMU_1661c	signal peptidase II	0.0347994	7.78822	0.771493	0.797516
SMU_1676c	SMU_1676c	hypothetical protein SMU_1676c	0.0346514	9.17553	0.705183	0.738551
SMU_1604c	SMU_1604c	hypothetical protein SMU_1604c	0.0339977	2.48372	0.91839	0.930536
SMU_1770	syv	valyl-tRNA synthetase	0.0332203	10.7629	0.738749	0.767651
SMU_1076	SMU_1076	hypothetical protein SMU_1076	0.0327292	8.78361	0.729757	0.76066
SMU_330	gltX	glutamyl-tRNA synthetase	0.0315373	9.43637	0.738068	0.767345
SMU_554	ylmF	hypothetical protein SMU_554	0.0258364	10.7205	0.80682	0.830586
SMU_341	SMU_341	deoxyribonuclease	0.0255488	8.22332	0.838956	0.858788
SMU_779	aroB	3-dehydroquinate synthase	0.0246415	8.62711	0.787795	0.812681
SMU_962	SMU_962	dehydrogenase	0.0239245	11.2873	0.852277	0.869741
SMU_395	pepX	x-prolyl-dipeptidyl aminopeptidase	0.0236192	8.3575	0.823699	0.845777
SMU_485	SMU_485	hypothetical protein SMU_485	0.0225913	5.95276	0.880545	0.896293
SMU_1886	sys	seryl-tRNA synthetase	0.0211885	9.69668	0.818512	0.840884
SMU_47	SMU_47	hypothetical protein SMU_47	0.0210343	5.22238	0.927975	0.937386
SMU_1689	dltC	D-alanine--poly(phosphoribitol) ligase subunit 2	0.0181498	7.52362	0.876975	0.893115
SMU_177	SMU_177	hypothetical protein SMU_177	0.0180197	7.14029	0.886737	0.901214
SMU_1902c	SMU_1902c	hypothetical protein SMU_1902c	0.0163922	4.77862	0.954755	0.961512
SMU_300	tgt	queuine tRNA-ribosyltransferase	0.0139772	7.74659	0.90728	0.920683
SMU_371	SMU_371	hypothetical protein SMU_371	0.0134639	4.52238	0.945827	0.953003
SMU_535	trpC	indole-3-glycerol phosphate synthase	0.0110772	5.35204	0.943243	0.950881
SMU_1728	greA	transcription elongation factor GreA	0.0110693	7.958	0.930158	0.939115
SMU_1546	SMU_1546	hypothetical protein SMU_1546	0.0103435	7.01775	0.931112	0.939602
SMU_1190	pykF	pyruvate kinase	0.00921793	12.1366	0.919546	0.931234
SMU_1215	ung	uracil-DNA glycosylase	0.00885371	8.08499	0.938059	0.946134
SMU_2112	gbpA	glucan-binding protein GbpA	0.0038708	9.56039	0.970327	0.975223
SMU_478	kguA	guanylate kinase	0.00139898	9.42448	0.987784	0.990768
SMU_839	fol	folyl-polyglutamate synthetase	0.000582125	6.16794	0.997834	0.99928
SMU_2049c	SMU_2049c	16S ribosomal RNA methyltransferase RsmE	-7.14347e-05	7.26565	1	1
SMU_1816c	SMU_1816c	maturase-like protein	-8.25615e-05	2.4073	1	1
SMU_178	SMU_178	hypothetical protein SMU_178	-0.000300258	6.89556	0.998277	0.99928
SMU_1950	SMU_1950	pseudouridylate synthase	-0.0012436	6.66215	0.99345	0.995449
SMU_961	SMU_961	hypothetical protein SMU_961	-0.00156276	9.99529	0.990084	0.992575
SMU_1096	opuBa	choline transporter ABC transporter ATP-binding protein	-0.00266762	8.07501	0.980957	0.984913
SMU_1249c	SMU_1249c	hypothetical protein SMU_1249c	-0.00277863	7.1005	0.985586	0.989061
SMU_869	trxB2	thioredoxin reductase	-0.00500512	7.54484	0.962496	0.968329
SMU_1480	SMU_1480	hypothetical protein SMU_1480	-0.00665257	6.77553	0.963221	0.968569
SMU_923	SMU_923	ABC transporter ATP-binding protein	-0.0119551	9.73702	0.91259	0.925129
SMU_78	fruA	exo-beta-D-fructosidase	-0.012266	8.36715	0.899491	0.913245
SMU_759	SMU_759	protease	-0.0126753	9.1239	0.885241	0.900153
SMU_2134	SMU_2134	transcriptional regulator	-0.0138728	3.60791	0.960078	0.966384
SMU_1391c	SMU_1391c	hypothetical protein SMU_1391c	-0.016236	8.07737	0.870898	0.88738
SMU_1142c	spxA	transcriptional regulator Spx	-0.0176111	8.15471	0.86347	0.880262
SMU_1326	rf2	peptide chain release factor 2	-0.0194393	9.63357	0.851666	0.869564
SMU_337	yidC1	hypothetical protein SMU_337	-0.0232572	8.61809	0.800191	0.824188
SMU_1462c	SMU_1462c	oxidoreductase	-0.0233588	7.2321	0.838664	0.858788
SMU_1327c	SMU_1327c	4Fe-4S ferredoxin	-0.0248214	6.19472	0.845795	0.864899
SMU_636	nagB	N-acetylglucosamine-6-phosphate isomerase	-0.0249639	8.36262	0.797289	0.821624
SMU_406c	SMU_406c	hypothetical protein SMU_406c	-0.0261545	7.36893	0.811563	0.834606
SMU_685	SMU_685	hypothetical protein SMU_685	-0.026994	5.45884	0.910417	0.923397
SMU_1948	secE	preprotein translocase subunit SecE	-0.0270739	6.23116	0.833838	0.854427
SMU_896	SMU_896	hypothetical protein SMU_896	-0.0271249	3.09967	0.927595	0.937386
SMU_1548c	SMU_1548c	histidine kinase	-0.0282085	7.82617	0.812632	0.835275
SMU_70	thrC	threonine synthase	-0.0294382	8.86963	0.74462	0.772141
SMU_1471c	SMU_1471c	hypothetical protein SMU_1471c	-0.0341452	5.32837	0.827203	0.848938
SMU_821	dnaG	DNA primase	-0.0342388	9.74642	0.69318	0.727127
SMU_1056	SMU_1056	hypothetical protein SMU_1056	-0.0344392	1.191	0.927289	0.937386
SMU_1429	murC2	UDP-N-acetylmuramyl tripeptide synthetase MurC	-0.0348149	8.9927	0.733413	0.762902
SMU_1141c	SMU_1141c	hypothetical protein SMU_1141c	-0.035465	6.09148	0.789818	0.814346
SMU_1789c	SMU_1789c	hypothetical protein SMU_1789c	-0.0360154	7.72215	0.743214	0.771085
SMU_1660c	SMU_1660c	DNA replication intiation control protein YabA	-0.0382977	6.38396	0.767679	0.793986
SMU_2162c	rlmH	rRNA large subunit methyltransferase	-0.0385335	5.96281	0.828935	0.850278
SMU_1430	cobQ	cobyric acid synthase CobQ	-0.0388526	7.81943	0.714866	0.746729
SMU_1807c	SMU_1807c	permease	-0.0396545	6.22953	0.78055	0.806043
SMU_1654c	SMU_1654c	acetyltransferase	-0.0413232	8.28778	0.710213	0.742906
SMU_1999c	SMU_1999c	hypothetical protein SMU_1999c	-0.0436086	7.06195	0.700944	0.734498
SMU_1872c	SMU_1872c	hypothetical protein SMU_1872c	-0.0438707	7.42298	0.773367	0.799039
SMU_573	nnrD	hypothetical protein SMU_573	-0.0461485	7.31813	0.73334	0.762902
SMU_1145c	SMU_1145c	histidine kinase	-0.0463568	5.92975	0.730112	0.76066
SMU_1128	ciaH	histidine kinase sensor CiaH	-0.0464173	7.73481	0.676779	0.711477
SMU_1411	SMU_1411	hypothetical protein SMU_1411	-0.0477636	5.62924	0.739702	0.768241
SMU_776	SMU_776	hypothetical protein SMU_776	-0.0488394	8.85171	0.627068	0.665284
SMU_963c	SMU_963c	deacetylase	-0.0496086	8.29722	0.618338	0.659384
SMU_1712c	scpB	segregation and condensation protein B	-0.049925	7.37718	0.661411	0.698214
SMU_1639	metS	methionyl-tRNA synthetase	-0.0522697	10.6153	0.624763	0.664457
SMU_1331c	SMU_1331c	transposase	-0.0526846	4.28651	0.764	0.790801
SMU_523	SMU_523	hypothetical protein SMU_523	-0.0530255	7.71896	0.627211	0.665284
SMU_496	cysK	cysteine synthetase A	-0.0545794	11.2914	0.622748	0.663022
SMU_16	SMU_16	amino acid permease	-0.0572016	8.08778	0.626048	0.665284
SMU_1605	SMU_1605	MDR permease	-0.0582752	8.01399	0.576558	0.619808
SMU_1225	cpsY	transcriptional regulator	-0.0602707	7.87665	0.588029	0.628746
SMU_2123	SMU_2123	hypothetical protein SMU_2123	-0.060987	5.53293	0.676831	0.711477
SMU_1575c	SMU_1575c	hypothetical protein SMU_1575c	-0.061132	4.71914	0.843587	0.863085
SMU_1655c	SMU_1655c	hypothetical protein SMU_1655c	-0.0621495	7.22092	0.632089	0.670102
SMU_345c	SMU_345c	hypothetical protein SMU_345c	-0.0648939	6.20984	0.620569	0.661404
SMU_1182	mtlD	mannitol-1-phosphate 5-dehydrogenase	-0.0664878	7.15333	0.564492	0.60815
SMU_539c	SMU_539c	signal peptidase type IV	-0.0666316	2.57958	0.809885	0.833312
SMU_761	SMU_761	protease	-0.0668786	9.27788	0.491905	0.536624
SMU_1400c	SMU_1400c	hypothetical protein SMU_1400c	-0.0680682	4.67549	0.683433	0.718038
SMU_1213c	SMU_1213c	5\'-nucleotidase	-0.0680924	9.83326	0.501625	0.546031
SMU_2136c	SMU_2136c	hypothetical protein SMU_2136c	-0.0686284	6.09127	0.603249	0.643983
SMU_606	SMU_606	hypothetical protein SMU_606	-0.0687267	7.24801	0.624374	0.664398
SMU_1373c	SMU_1373c	hypothetical protein SMU_1373c	-0.070542	3.38592	0.742651	0.770902
SMU_1372c	SMU_1372c	hypothetical protein SMU_1372c	-0.0705436	3.12632	0.751742	0.779121
SMU_429c	SMU_429c	hypothetical protein SMU_429c	-0.0716929	4.62093	0.660847	0.697989
SMU_1767c	SMU_1767c	hypothetical protein SMU_1767c	-0.0721878	5.75744	0.627131	0.665284
SMU_26	plsX	phosphate acyltransferase	-0.0725361	8.47272	0.447539	0.493086
SMU_557	divIVA	cell division protein DivIVA	-0.0726503	10.3517	0.490831	0.535745
SMU_416	trmB	tRNA (guanine-N(7)-)-methyltransferase	-0.0735082	7.70637	0.487634	0.532548
SMU_1214	pyrC	dihydroorotase	-0.0739111	8.95089	0.531737	0.57629
SMU_778	aroE	shikimate 5-dehydrogenase	-0.0750651	8.46908	0.425385	0.472334
SMU_1830c	SMU_1830c	hypothetical protein SMU_1830c	-0.0755585	8.60912	0.417288	0.465158
SMU_1727	yidC2	OxaA-like protein precursor	-0.0756893	9.72561	0.385765	0.434641
SMU_716	murN	peptidoglycan branched peptide synthesis protein MurN	-0.0776707	9.30726	0.398507	0.447478
SMU_327	radA	DNA repair protein RadA	-0.0778149	8.70033	0.477748	0.523185
SMU_1717c	SMU_1717c	deoxyribonucleotide triphosphate pyrophosphatase/hypothetical protein	-0.0778483	8.52675	0.409475	0.457986
SMU_1444c	rnj	hypothetical protein SMU_1444c	-0.0788078	9.95685	0.366218	0.414493
SMU_777	aroD	3-dehydroquinate dehydratase	-0.0796239	8.2851	0.441263	0.48806
SMU_1097c	SMU_1097c	transcriptional regulator	-0.0800895	6.94349	0.585791	0.627718
SMU_76	SMU_76	N-acetyl-muramidase	-0.0821476	7.92328	0.450276	0.495279
SMU_1687	ppaC	manganese-dependent inorganic pyrophosphatase	-0.0836652	10.3388	0.31431	0.360038
SMU_2125	SMU_2125	hypothetical protein SMU_2125	-0.0837676	5.26758	0.586881	0.628323
SMU_488	SMU_488	hydrolase	-0.0840516	7.77357	0.404304	0.452711
SMU_332	SMU_332	hypothetical protein SMU_332	-0.0842685	8.46127	0.420728	0.468207
SMU_378	SMU_378	hypothetical protein SMU_378	-0.085237	1.13439	0.830055	0.850988
SMU_1935c	SMU_1935c	hypothetical protein SMU_1935c	-0.0853797	6.98639	0.461045	0.506006
SMU_432	SMU_432	ABC transporter	-0.0853851	4.02882	0.637117	0.674356
SMU_1153c	SMU_1153c	hypothetical protein SMU_1153c	-0.0872247	6.3752	0.468251	0.513067
SMU_2048	SMU_2048	hypothetical protein SMU_2048	-0.0873379	5.60414	0.544375	0.589665
SMU_972	murB	UDP-N-acetylenolpyruvoylglucosamine reductase	-0.0874558	7.9516	0.366683	0.414783
SMU_1777	nrdI	flavoprotein NrdI	-0.0879122	5.98169	0.523716	0.568214
SMU_730	SMU_730	hypothetical protein SMU_730	-0.0897882	1.74299	0.722402	0.753811
SMU_373	SMU_373	hypothetical protein SMU_373	-0.0899049	4.26942	0.668259	0.703951
SMU_1216c	SMU_1216c	amino acid ABC transporter permease	-0.0920357	7.84422	0.44255	0.48894
SMU_1367c	SMU_1367c	hypothetical protein SMU_1367c	-0.0950761	9.53836	0.395363	0.444198
SMU_2158c	trpS	tryptophanyl-tRNA synthetase	-0.0962677	8.0512	0.415105	0.462984
SMU_1636c	SMU_1636c	hypothetical protein SMU_1636c	-0.0977237	8.07794	0.316133	0.361918
SMU_1010	citC	citrate lyase ligase	-0.0996333	6.77291	0.391165	0.440226
SMU_1205c	SMU_1205c	hypothetical protein SMU_1205c	-0.0997816	7.21768	0.568488	0.611462
SMU_13	tilS	cell-cycle protein	-0.100476	6.72653	0.54769	0.592291
SMU_1746c	fabM	enoyl-CoA hydratase	-0.100761	8.79247	0.283036	0.328763
SMU_1659c	rsmI	hypothetical protein SMU_1659c	-0.102128	8.49367	0.28307	0.328763
SMU_648	prtM	foldase PrsA	-0.102996	10.1087	0.246281	0.288753
SMU_1591	ccpA	catabolite control protein CcpA	-0.103444	10.0135	0.272443	0.317372
SMU_1397c	SMU_1397c	hypothetical protein SMU_1397c	-0.105598	5.21171	0.587003	0.628323
SMU_344	SMU_344	hypothetical protein SMU_344	-0.106115	6.27508	0.430497	0.477478
SMU_605	SMU_605	hypothetical protein SMU_605	-0.106523	5.27777	0.649637	0.686513
SMU_1547c	SMU_1547c	response regulator	-0.10751	6.75762	0.401739	0.450093
SMU_1768c	SMU_1768c	hypothetical protein SMU_1768c	-0.110001	7.46257	0.309256	0.354452
SMU_1016	bcc	acetyl-CoA carboxylase biotin carboxyl carrier protein subunit	-0.110132	5.92898	0.460512	0.5057
SMU_220c	SMU_220c	hypothetical protein SMU_220c	-0.11065	7.75189	0.557885	0.602008
SMU_1656	serC	3-phosphoserine/phosphohydroxythreonine aminotransferase	-0.112758	9.6695	0.281296	0.327111
SMU_566c	SMU_566c	hypothetical protein SMU_566c	-0.112853	1.48	0.764203	0.790801
SMU_1675	metB	cystathionine gamma-synthase	-0.113253	8.48919	0.450002	0.495279
SMU_787	SMU_787	transcriptional regulator	-0.113327	8.93145	0.205641	0.245586
SMU_433	SMU_433	transcriptional regulator	-0.116734	6.72197	0.344888	0.392806
SMU_343	SMU_343	hypothetical protein SMU_343	-0.118332	7.53616	0.28646	0.331954
SMU_1513	smc	chromosome segregation ATPase	-0.119015	9.93733	0.170168	0.206692
SMU_1626	rl1	50S ribosomal protein L1	-0.120403	11.2759	0.16566	0.201585
SMU_1321c	SMU_1321c	hypothetical protein SMU_1321c	-0.121054	7.38132	0.255998	0.29909
SMU_1690	dltB	hypothetical protein SMU_1690	-0.121917	10.0298	0.211657	0.252467
SMU_479	rpoZ	DNA-directed RNA polymerase subunit omega	-0.12209	6.90643	0.465236	0.510325
SMU_977	licT	transcriptional antiterminator LicT (fragment)	-0.122868	6.41205	0.383679	0.43278
SMU_1936c	SMU_1936c	hypothetical protein SMU_1936c	-0.126239	8.05946	0.200316	0.239657
SMU_1888	SMU_1888	transposase fragment	-0.127115	2.19817	0.587398	0.628409
SMU_1572	murZ	UDP-N-acetylglucosamine 1-carboxyvinyltransferase	-0.127936	9.19842	0.247327	0.289809
SMU_2003a	SMU_2003a	50S ribosomal protein L36	-0.1302	8.89858	0.3078	0.353189
SMU_326	SMU_326	hypothetical protein SMU_326	-0.13371	6.21448	0.289435	0.334777
SMU_801	obg	GTP-binding protein	-0.133885	8.8547	0.195702	0.234701
SMU_1715c	SMU_1715c	hypothetical protein SMU_1715c	-0.135756	7.62488	0.186501	0.224683
SMU_372	SMU_372	hypothetical protein SMU_372	-0.136858	4.66703	0.492894	0.537408
SMU_1652	ogt	methylated DNA-protein cysteine methyltransferase	-0.137568	7.16547	0.300791	0.346545
SMU_1206c	SMU_1206c	hypothetical protein SMU_1206c	-0.139133	7.64379	0.346496	0.394412
SMU_173	SMU_173	ppGpp-regulated growth inhibitor	-0.140079	4.51163	0.419099	0.466654
SMU_998	SMU_998	ABC transporter periplasmic ferrichrome-binding protein	-0.140714	7.32171	0.219176	0.260345
SMU_1507c	SMU_1507c	hypothetical protein SMU_1507c	-0.141645	3.39841	0.546623	0.591457
SMU_1922	dnaB	chromosome replication protein	-0.141675	9.19661	0.202651	0.24216
SMU_1711	rluB	pseudouridylate synthase	-0.143299	7.6327	0.171005	0.207455
SMU_632	SMU_632	transcriptional regulator	-0.14419	6.6095	0.23005	0.271965
SMU_637c	SMU_637c	hypothetical protein SMU_637c	-0.14488	6.36256	0.23199	0.27377
SMU_419	SMU_419	hypothetical protein SMU_419	-0.145611	6.37403	0.250423	0.293092
SMU_1324	ftsX	cell-division protein FtsX	-0.147861	9.07418	0.136618	0.168928
SMU_63c	SMU_63c	hypothetical protein SMU_63c	-0.148075	11.878	0.0822493	0.106667
SMU_541	SMU_541	hypothetical protein SMU_541	-0.149483	3.06403	0.639926	0.676969
SMU_457	SMU_457	hypothetical protein SMU_457	-0.15041	5.61805	0.551475	0.596059
SMU_1811	scnF	bacteriocin component ScnF-like protein	-0.1527	4.2663	0.378085	0.426712
SMU_1417c	SMU_1417c	oleoyl-acyl carrier protein thioesterase	-0.153573	6.43133	0.216898	0.257793
SMU_1305c	SMU_1305c	hypothetical protein SMU_1305c	-0.155165	8.48642	0.0991105	0.125991
SMU_12	SMU_12	hypothetical protein SMU_12	-0.156147	8.35106	0.192321	0.231064
SMU_181	SMU_181	mevalonate kinase	-0.156311	7.25299	0.172928	0.209661
SMU_93c	SMU_93c	transposase fragment	-0.156363	0.623266	0.66359	0.700144
SMU_713	ftsW	cell division protein FtsW	-0.156841	10.5221	0.0670509	0.0882785
SMU_536	trpF	N-(5\'-phosphoribosyl)anthranilate isomerase	-0.158115	4.69454	0.331261	0.37815
SMU_1306c	SMU_1306c	glmZ(sRNA)-inactivating NTPase	-0.161873	8.23191	0.112919	0.142184
SMU_325	SMU_325	deoxyuridine 5\'-triphosphate nucleotidohydrolase	-0.163218	4.9745	0.306269	0.351636
SMU_1606	smpB	SsrA-binding protein	-0.163541	5.75711	0.262658	0.306332
SMU_154	rpsO	30S ribosomal protein S15	-0.163893	9.5657	0.087223	0.112531
SMU_393	SMU_393	hypothetical protein SMU_393	-0.164499	5.91745	0.285598	0.331147
SMU_1584c	SMU_1584c	hypothetical protein SMU_1584c	-0.165006	4.67569	0.327795	0.374623
SMU_621c	SMU_621c	hypothetical protein SMU_621c	-0.166499	8.72423	0.0680102	0.0894233
SMU_2069	zupT	zinc transporter ZupT	-0.169773	4.61485	0.335715	0.382796
SMU_623c	SMU_623c	deacetylase	-0.170728	7.91097	0.0970533	0.124012
SMU_1111c	SMU_1111c	hypothetical protein SMU_1111c	-0.171112	7.2708	0.154839	0.190043
SMU_289	SMU_289	transcriptional regulator	-0.171545	7.58461	0.098258	0.125227
SMU_803c	SMU_803c	ABC transporter ATP-binding protein	-0.172005	9.10073	0.0812073	0.105384
SMU_1425	clpB	Clp proteinase- ATP-binding subunit ClpB	-0.172172	6.65489	0.182008	0.219733
SMU_22	gbpB	secreted antigen GbpB/SagA	-0.174036	12.8872	0.0403137	0.0552304
SMU_360	gapC	extracellular glyceraldehyde-3-phosphate dehydrogenase	-0.174331	13.6437	0.0825504	0.106988
SMU_2106c	SMU_2106c	transcriptional regulator	-0.174439	4.81856	0.308961	0.354317
SMU_1042	SMU_1042	hypothetical protein SMU_1042	-0.177199	8.6738	0.150586	0.185164
SMU_856	pyrR	bifunctional pyrimidine regulatory protein PyrR/uracil phosphoribosyltransferase	-0.181143	6.78366	0.116191	0.145751
SMU_1514	rnc	ribonuclease III	-0.182907	6.93413	0.115785	0.145424
SMU_60	SMU_60	DNA alkylation repair protein	-0.183009	5.53661	0.22132	0.262735
SMU_1978	ackA	acetate kinase	-0.183679	10.0676	0.0341175	0.0474596
SMU_859	pyrA	carbamoyl phosphate synthase small subunit	-0.183701	8.65116	0.0972201	0.124143
SMU_35	purN	phosphoribosylglycinamide formyltransferase	-0.184366	6.30176	0.166134	0.202038
SMU_71	SMU_71	cation efflux pump (multidrug resistance protein)	-0.186193	6.77193	0.117346	0.147015
SMU_1642c	SMU_1642c	hypothetical protein SMU_1642c	-0.186496	5.17473	0.233869	0.275661
SMU_820	SMU_820	hypothetical protein SMU_820	-0.186656	9.95915	0.0353836	0.0490495
SMU_339	SMU_339	hypothetical protein SMU_339	-0.187463	8.76481	0.126302	0.157345
SMU_1772c	SMU_1772c	hypothetical protein SMU_1772c	-0.187883	5.70646	0.347662	0.395062
SMU_1846c	SMU_1846c	hypothetical protein SMU_1846c	-0.189239	8.40674	0.0657216	0.0865856
SMU_1207	fic	hypothetical protein SMU_1207	-0.190504	8.04687	0.080422	0.104501
SMU_1418	hemN	coproporphyrinogen III oxidase	-0.191455	7.29563	0.079471	0.103401
SMU_374	SMU_374	oxidoreductase	-0.192723	4.49669	0.295935	0.341148
SMU_161	SMU_161	transcriptional regulator	-0.193357	7.43784	0.103951	0.131892
SMU_970	folA	dihydroneopterin aldolase	-0.196447	6.80678	0.087353	0.112626
SMU_897	SMU_897	type I restriction-modification system- helicase subunits	-0.197286	8.6448	0.178053	0.215274
SMU_1942c	SMU_1942c	amino acid binding protein	-0.200641	9.94782	0.0932946	0.119744
SMU_1506c	SMU_1506c	hypothetical protein SMU_1506c	-0.203652	5.62882	0.189334	0.227612
SMU_1589c	SMU_1589c	hexosyltransferase	-0.204305	9.82312	0.0240652	0.0342414
SMU_1415c	SMU_1415c	phosphatase	-0.204641	7.35988	0.0584451	0.0777707
SMU_1431c	SMU_1431c	ABC transporter ATP-binding protein	-0.205444	8.89954	0.0488062	0.0660924
SMU_1358	SMU_1358	transposase fragment	-0.205499	7.0622	0.301244	0.346866
SMU_1361c	SMU_1361c	TetR family transcriptional regulator	-0.206794	8.98434	0.29475	0.340015
SMU_135	mleR	transcriptional regulator	-0.207452	7.45088	0.104288	0.132151
SMU_394c	SMU_394c	hypothetical protein SMU_394c	-0.208071	5.82011	0.128988	0.16039
SMU_1504c	SMU_1504c	hypothetical protein SMU_1504c	-0.208747	3.1318	0.303125	0.348629
SMU_68	SMU_68	hypothetical protein SMU_68	-0.209226	5.23835	0.211983	0.252553
SMU_534	trpD	anthranilate phosphoribosyltransferase	-0.210666	6.03311	0.112419	0.141644
SMU_1139c	SMU_1139c	methylase	-0.210792	7.75193	0.038924	0.0534367
SMU_2149c	ecfA2	cobalt transporter ATP-binding subunit	-0.211925	7.99837	0.0276976	0.0391025
SMU_441	SMU_441	transcriptional regulator	-0.213097	5.4576	0.244617	0.28731
SMU_906	SMU_906	ABC transporter ATP-binding protein	-0.214444	8.07153	0.0354405	0.0490943
SMU_1682c	SMU_1682c	intracellular protease	-0.214722	3.36149	0.293234	0.338621
SMU_2030	ctsR	CtsR family transcriptional regulator	-0.215132	7.04859	0.0811869	0.105384
SMU_1465c	SMU_1465c	replication protein DnaD-like	-0.215245	7.42274	0.0644669	0.0850451
SMU_174c	SMU_174c	hypothetical protein SMU_174c	-0.215796	6.3058	0.11614	0.145751
SMU_1053	rex	redox-sensing transcriptional repressor Rex	-0.218484	7.69036	0.036064	0.0498539
SMU_819	mscL	large conductance mechanosensitive channel	-0.219615	8.90878	0.0287111	0.0403616
SMU_431	SMU_431	ABC transporter ATP-binding protein	-0.221163	3.52701	0.277077	0.322394
SMU_1937	cnhA	carbon-nitrogen hydrolase	-0.223532	8.10072	0.0280701	0.0395442
SMU_37	purH	bifunctional phosphoribosylaminoimidazolecarboxamide formyltransferase/IMP cyclohydrolase	-0.223721	8.24116	0.068847	0.0902852
SMU_133c	SMU_133c	MDR permease	-0.223841	6.46221	0.084036	0.108631
SMU_1993	adcB	ABC transporter zinc permease	-0.223956	7.26769	0.0440828	0.0601458
SMU_1694c	SMU_1694c	permease	-0.225174	6.92463	0.0768759	0.100155
SMU_1688	dltD	extramembranal protein- DltD protein	-0.225231	9.99571	0.0112589	0.0167747
SMU_1683c	SMU_1683c	hypothetical protein SMU_1683c	-0.225652	6.79249	0.0573575	0.0766305
SMU_2161c	SMU_2161c	hypothetical protein SMU_2161c	-0.226711	6.49236	0.162961	0.198787
SMU_969	folP	dihydropteroate synthase	-0.227263	8.00742	0.0313715	0.0438233
SMU_25	recO	DNA repair protein RecO	-0.22829	7.28006	0.12813	0.159422
SMU_1633c	SMU_1633c	hypothetical protein SMU_1633c	-0.228625	6.84202	0.0690801	0.0905313
SMU_1714c	SMU_1714c	site-specific tyrosine recombinase XerD	-0.229312	7.77369	0.0480427	0.0651471
SMU_1011	citG	CitG protein	-0.234245	6.06802	0.0764683	0.0998197
SMU_1134c	pstB1	phosphate transporter ATP-binding protein	-0.234559	8.01969	0.0238296	0.0339546
SMU_850	SMU_850	hypothetical protein SMU_850	-0.235618	6.65402	0.0504636	0.0681978
SMU_888	galE	UDP-galactose 4-epimerase GalE	-0.235861	8.74798	0.0532929	0.0717294
SMU_533	trpG	anthranilate synthase component II	-0.236413	4.91726	0.135319	0.167634
SMU_552	ftsZ	cell division protein FtsZ	-0.236905	11.0998	0.0133769	0.0197092
SMU_1113	srtA	sortase	-0.237078	7.66452	0.0224471	0.0320995
SMU_1638c	SMU_1638c	hypothetical protein SMU_1638c	-0.237183	6.87502	0.0632296	0.0836343
SMU_1554c	SMU_1554c	hypothetical protein SMU_1554c	-0.239345	2.03005	0.389189	0.43825
SMU_1941	atmB	membrane lipoprotein	-0.239665	9.40662	0.0259746	0.0368528
SMU_1466	metA	homoserine O-succinyltransferase	-0.239961	8.62992	0.00798128	0.0121179
SMU_1611c	SMU_1611c	permease	-0.240208	8.55673	0.01588	0.0231743
SMU_1729c	mltG	aminodeoxychorismate lyase	-0.242724	9.77719	0.020084	0.0289908
SMU_971	folK	2-amino-4-hydroxy-6-hydroxymethyldihydropteridine pyrophosphokinase	-0.242784	7.46564	0.0226538	0.0323719
SMU_995	SMU_995	ferrichromeABC transporter permease	-0.243922	7.73329	0.0195164	0.028192
SMU_1847	efp	elongation factor P	-0.244232	9.55886	0.0131782	0.0194885
SMU_1732c	SMU_1732c	hypothetical protein SMU_1732c	-0.244363	8.35888	0.0170907	0.024832
SMU_1114	gyrA	DNA gyrase subunit A	-0.244488	9.67284	0.0120652	0.0179089
SMU_1938c	SMU_1938c	ABC transporter permease	-0.246365	7.57371	0.020227	0.0291761
SMU_895	SMU_895	DNA-damage-inducible protein	-0.249383	3.5147	0.302433	0.348034
SMU_434	SMU_434	hypothetical protein SMU_434	-0.249755	6.36484	0.054022	0.0725147
SMU_376	SMU_376	aminotransferase	-0.250492	5.78287	0.0895562	0.115243
SMU_163c	SMU_163c	hypothetical protein SMU_163c	-0.250665	6.81346	0.0357848	0.0495024
SMU_107	SMU_107	hypothetical protein SMU_107	-0.251734	-1.25547	0.683924	0.718174
SMU_1303c	SMU_1303c	dipeptidase	-0.256332	9.55325	0.00388844	0.00609424
SMU_1025	SMU_1025	transcriptional regulator	-0.256353	2.79213	0.223215	0.264669
SMU_1137	pstC1	phosphate ABC transporter permease	-0.262297	8.59802	0.00638327	0.00980376
SMU_1014	SMU_1014	hypothetical protein SMU_1014	-0.26368	5.75241	0.0536111	0.072109
SMU_459	SMU_459	ABC transporter amino acid binding protein	-0.264052	8.33442	0.00615151	0.00945511
SMU_1634c	SMU_1634c	hypothetical protein SMU_1634c	-0.264133	7.07607	0.0291348	0.0409285
SMU_1485c	SMU_1485c	endonuclease	-0.264532	7.03694	0.0314456	0.043896
SMU_1588c	SMU_1588c	hexosyltransferase	-0.265536	10.5829	0.00595479	0.00916688
SMU_172	SMU_172	cell growth regulatory protein	-0.266064	4.43397	0.138775	0.171382
SMU_1482c	SMU_1482c	hypothetical protein SMU_1482c	-0.266338	6.52867	0.0238267	0.0339546
SMU_1416c	SMU_1416c	mutator protein MutT	-0.266827	7.28361	0.0140961	0.0207076
SMU_2160	SMU_2160	transmembrane protein	-0.267495	7.00418	0.148058	0.182282
SMU_109	SMU_109	permease	-0.267609	5.86412	0.101266	0.128649
SMU_1079c	SMU_1079c	ABC transporter ATP-binding protein	-0.267656	9.39423	0.00293701	0.00468792
SMU_505	SMU_505	adenine-specific DNA methylase	-0.268452	6.30744	0.0949089	0.121738
SMU_1157c	SMU_1157c	hypothetical protein SMU_1157c	-0.270205	7.51052	0.155534	0.190661
SMU_1018	SMU_1018	hypothetical protein SMU_1018	-0.271824	4.73599	0.134649	0.166908
SMU_1054	SMU_1054	glutamine amidotransferase	-0.272651	7.49036	0.0105063	0.0157475
SMU_564	SMU_564	hypothetical protein SMU_564	-0.273558	6.66016	0.0383679	0.0528189
SMU_1184c	mtlR	transcriptional regulator- antiterminator	-0.276542	7.41423	0.0322561	0.0449644
SMU_2148c	ecfT	cobalt permease	-0.28008	7.61521	0.0133068	0.0196349
SMU_484	pknB	serine/threonine protein kinase	-0.282986	11.1344	0.000981726	0.00167288
SMU_1653	serA	D-3-phosphoglycerate dehydrogenase	-0.287719	10.0168	0.00446417	0.00695823
SMU_604	SMU_604	hypothetical protein SMU_604	-0.287922	4.37912	0.176154	0.213183
SMU_556	ylmH	hypothetical protein SMU_556	-0.287973	10.2276	0.0255436	0.0362671
SMU_555	ylmG	hypothetical protein SMU_555	-0.290206	8.36181	0.0606089	0.080328
SMU_428	SMU_428	hypothetical protein SMU_428	-0.292352	7.49811	0.0053987	0.00833659
SMU_973	potA	spermidine/putrescine ABC transporter ATP-binding protein	-0.29535	8.31369	0.00277582	0.00447004
SMU_1505c	SMU_1505c	hypothetical protein SMU_1505c	-0.29566	2.89955	0.153452	0.188456
SMU_1635	glmU	UDP-N-acetylglucosamine pyrophosphorylase	-0.296242	9.5289	0.000913787	0.0015638
SMU_1300c	SMU_1300c	hypothetical protein SMU_1300c	-0.297662	5.59068	0.0595678	0.0790667
SMU_301	SMU_301	hypothetical protein SMU_301	-0.29813	6.99733	0.0156503	0.0228558
SMU_489	SMU_489	hypothetical protein SMU_489	-0.298746	6.08006	0.0355186	0.0491682
SMU_1330c	SMU_1330c	transposase	-0.299021	2.38001	0.242545	0.285212
SMU_1309c	SMU_1309c	glycerol dehydrogenase	-0.302257	7.88334	0.00280258	0.00449859
SMU_624	SMU_624	1-acylglycerol-3-phosphate O-acyltransferase	-0.302449	7.95607	0.00812649	0.012329
SMU_1939c	metN	ABC transporter ATP-binding protein	-0.303681	8.51443	0.000975142	0.00166451
SMU_450	proA	gamma-glutamyl phosphate reductase	-0.305224	8.73776	0.00471159	0.00731527
SMU_1133	phoU	phosphate transport system regulatory protein	-0.305525	7.50773	0.0231549	0.0330405
SMU_1313c	dinG	bifunctional ATP-dependent DNA helicase/DNA polymerase III subunit epsilon	-0.30566	9.3407	0.000422682	0.00075582
SMU_547	SMU_547	hypothetical protein SMU_547	-0.306054	7.08072	0.107976	0.136564
SMU_1377c	SMU_1377c	hypothetical protein SMU_1377c	-0.306869	8.70111	0.00181376	0.00298104
SMU_1787c	SMU_1787c	preprotein translocase subunit YajC	-0.307097	7.65238	0.0106259	0.0159149
SMU_1553c	SMU_1553c	hypothetical protein SMU_1553c	-0.308779	0.663248	0.321788	0.367969
SMU_1951c	SMU_1951c	hypothetical protein SMU_1951c	-0.310605	6.12527	0.0512438	0.0691583
SMU_1243	SMU_1243	low temperature requirement A protein	-0.310711	7.3534	0.00511868	0.00792879
SMU_1955	groES	co-chaperonin GroES	-0.310841	7.57742	0.0451317	0.0614088
SMU_1288	rl19	50S ribosomal protein L19	-0.311293	11.1969	0.00057607	0.00101193
SMU_1138	pstS	phosphate ABC transporter substrate-binding protein	-0.311536	8.31202	0.00122585	0.00207116
SMU_39	SMU_39	hypothetical protein SMU_39	-0.311971	4.09711	0.0841927	0.108763
SMU_817	SMU_817	amino acid ABC transporter substrate-binding protein	-0.315047	7.62084	0.00725739	0.0111035
SMU_1208c	SMU_1208c	hypothetical protein SMU_1208c	-0.315145	8.25457	0.00210772	0.00344429
SMU_67	SMU_67	acyltransferase	-0.315356	10.1079	0.000522085	0.000919535
SMU_1710c	SMU_1710c	hypothetical protein SMU_1710c	-0.316092	5.26852	0.0799456	0.10395
SMU_1484c	SMU_1484c	hypothetical protein SMU_1484c	-0.318053	7.63492	0.00249391	0.00403892
SMU_442	SMU_442	hypothetical protein SMU_442	-0.318452	6.26958	0.0442086	0.0602762
SMU_1308	aldR	translation initiation inhibitor; aldR regulator-like protein	-0.318874	7.52497	0.00305705	0.00486393
SMU_546	SMU_546	GTP-binding protein	-0.319194	11.5574	0.000482379	0.000855653
SMU_825	rgpA	RgpAc; glycosyltransferase	-0.319257	9.50326	0.00368978	0.00579656
SMU_1078c	SMU_1078c	ABC transporter ATP-binding protein	-0.321648	9.67013	0.000178105	0.000335652
SMU_480	priA	primosome assembly protein PriA	-0.322245	8.96964	0.000549108	0.000966275
SMU_150	SMU_150	hypothetical protein SMU_150	-0.3225	1.53525	0.197078	0.23621
SMU_417	rimP	ribosome maturation protein RimP	-0.322661	8.12801	0.00105641	0.00179554
SMU_1245c	SMU_1245c	hypothetical protein SMU_1245c	-0.325332	8.15886	0.00124695	0.00210501
SMU_369c	SMU_369c	hypothetical protein SMU_369c	-0.326043	5.50334	0.057156	0.0764126
SMU_981	bglB1	BglB fragment	-0.328787	2.51432	0.135755	0.168069
SMU_800	SMU_800	hypothetical protein SMU_800	-0.330125	5.73957	0.0350575	0.0486313
SMU_1601	bgl	6-phospho-beta-glucosidase	-0.330285	6.41229	0.0596176	0.0790667
SMU_317	dapH	tetrahydrodipicolinate succinylase	-0.332066	8.16424	0.00169134	0.00280063
SMU_1463c	SMU_1463c	hypothetical protein SMU_1463c	-0.33339	7.03291	0.00311566	0.00494927
SMU_2107c	SMU_2107c	hypothetical protein SMU_2107c	-0.333832	5.30613	0.0300302	0.0421269
SMU_698	rpmI	50S ribosomal protein L35	-0.338533	8.14161	0.000974964	0.00166451
SMU_368c	rnj	hypothetical protein SMU_368c	-0.339422	10.4804	0.000373841	0.00067332
SMU_1943	syl	leucyl-tRNA synthetase	-0.34044	11.1347	0.000976203	0.00166489
SMU_34	purM	phosphoribosylaminoimidazole synthetase	-0.341035	6.81976	0.0116928	0.0173821
SMU_858	pyrB	aspartate carbamoyltransferase	-0.342811	8.00003	0.000583812	0.00102463
SMU_1100c	SMU_1100c	permease	-0.34312	8.31635	0.000726195	0.0012568
SMU_1637c	SMU_1637c	hypothetical protein SMU_1637c	-0.343158	7.60209	0.000827044	0.00142638
SMU_683	SMU_683	ATP-binding protein	-0.344358	8.76862	0.000214816	0.000399919
SMU_1858	rs18	30S ribosomal protein S18	-0.3445	9.32236	0.0042772	0.00667726
SMU_1136	pstC	phosphate ABC transporter permease	-0.345246	8.66877	0.000252758	0.000465766
SMU_1674	metC	aminotransferase	-0.346413	8.69659	0.00318483	0.00504708
SMU_162c	SMU_162c	hypothetical protein SMU_162c	-0.350471	7.28379	0.00321497	0.00508675
SMU_1632	pfs	5\'-methylthioadenosine/S-adenosylhomocysteine nucleosidase	-0.350848	8.47067	0.000254231	0.000468048
SMU_418	nusA	transcription elongation factor NusA	-0.351067	9.87193	0.000100174	0.000196019
SMU_1224	pyrK	dihydroorotate dehydrogenase electron transfer subunit	-0.351964	5.79657	0.0113531	0.0169023
SMU_553	ylmE	hypothetical protein SMU_553	-0.352369	9.6226	0.00017775	0.000335301
SMU_2003	rs13	30S ribosomal protein S13	-0.352849	11.1608	0.000306249	0.000556613
SMU_1304c	whiA	hypothetical protein SMU_1304c	-0.353725	8.6654	0.000215782	0.000401342
SMU_96	rpoE	DNA-directed RNA polymerase subunit delta	-0.355365	6.9063	0.0239642	0.0341221
SMU_1171c	SMU_1171c	hypothetical protein SMU_1171c	-0.355511	6.93408	0.00176056	0.00290078
SMU_1299c	SMU_1299c	acetate kinase	-0.356214	4.77254	0.0459537	0.0624247
SMU_1464c	SMU_1464c	hypothetical protein SMU_1464c	-0.356743	6.54389	0.00288251	0.00460463
SMU_1592	pepQ	dipeptidase PepQ	-0.357111	8.08977	0.000647618	0.00112866
SMU_1135	pstB	phosphate transporter ATP-binding protein	-0.357681	8.12702	0.000289243	0.000528599
SMU_968	folE	GTP cyclohydrolase I	-0.358498	7.52463	0.00259932	0.00419599
SMU_340	rpmH	50S ribosomal protein L34	-0.358823	7.53926	0.0177883	0.0258079
SMU_1881c	SMU_1881c	ABC transporter ATP-binding protein	-0.359093	8.66565	7.07996e-05	0.000141742
SMU_1784c	SMU_1784c	Eep protein-like protein	-0.362505	9.14929	9.76543e-05	0.000191653
SMU_302	SMU_302	hypothetical protein SMU_302	-0.36272	6.88362	0.00733845	0.0112189
SMU_1947	nusG	transcription antitermination protein NusG	-0.362789	7.73861	0.00037655	0.000677586
SMU_758c	SMU_758c	hypothetical protein SMU_758c	-0.364079	7.02211	0.00967236	0.0145634
SMU_1204	parC	DNA topoisomerase IV subunit A	-0.365577	9.7471	3.42623e-05	7.05796e-05
SMU_982	bglB2	BglB fragment	-0.367292	1.1524	0.200038	0.239468
SMU_268	purA	adenylosuccinate synthetase	-0.367803	9.59656	0.000397099	0.000712777
SMU_168	SMU_168	transcriptional regulator	-0.368554	4.2335	0.0596064	0.0790667
SMU_1043c	SMU_1043c	phosphotransacetylase	-0.370673	9.65144	2.07621e-05	4.36267e-05
SMU_56	SMU_56	hypothetical protein SMU_56	-0.370765	3.88238	0.155105	0.190252
SMU_239c	SMU_239c	hypothetical protein SMU_239c	-0.372429	3.38973	0.109331	0.138015
SMU_1483c	SMU_1483c	hypothetical protein SMU_1483c	-0.373029	6.1466	0.00349205	0.00549894
SMU_218	SMU_218	transcriptional regulator	-0.374292	4.31318	0.134063	0.166388
SMU_53	SMU_53	hypothetical protein SMU_53	-0.374358	5.57657	0.0272533	0.0385026
SMU_1940c	SMU_1940c	peptidase- AtmC; ArgE/DapE/Acy1 family protein	-0.375071	9.03683	1.97536e-05	4.15952e-05
SMU_36	SMU_36	hypothetical protein SMU_36	-0.376453	6.99118	0.00176947	0.00291304
SMU_449	proB	gamma-glutamyl kinase	-0.376655	8.355	0.000149507	0.00028554
SMU_1852	SMU_1852	magnesium/cobalt transport protein	-0.378372	9.13025	2.81116e-05	5.85144e-05
SMU_1607	vacB	exoribonuclease R	-0.380593	8.42551	0.000181416	0.000341248
SMU_2035	SMU_2035	bacteriocin immunity protein	-0.381825	8.33363	0.000122547	0.000236774
SMU_997	SMU_997	inorganic ion ABC transporter ATP-binding protein	-0.383018	7.37577	0.000511166	0.000901693
SMU_857	SMU_857	uracil permease	-0.383219	8.43247	0.00018214	0.000342286
SMU_974	potB	spermidine/putrescine ABC transporter permease	-0.383628	7.36977	0.000801265	0.00138312
SMU_1176	SMU_1176	cation efflux transporter	-0.385894	7.64092	0.000497394	0.000878376
SMU_318	SMU_318	hippurate hydrolase	-0.388191	9.01012	3.11851e-05	6.45746e-05
SMU_2037	treA	trehalose-6-phosphate hydrolase TreA	-0.391985	5.43986	0.0166936	0.0242728
SMU_2133c	SMU_2133c	hypothetical protein SMU_2133c	-0.394496	6.7211	0.000718317	0.00124533
SMU_966	thrB	homoserine kinase	-0.395802	8.12067	0.000176686	0.00033361
SMU_2067	csbB	stress response protein	-0.39819	8.00878	4.10957e-05	8.38757e-05
SMU_506	SMU_506	type II restriction endonuclease	-0.398233	7.39995	0.00362059	0.00569235
SMU_1301c	SMU_1301c	methyltransferase	-0.401565	6.57367	0.00279954	0.00449733
SMU_542	glk	glucose kinase	-0.401638	9.38309	4.94428e-05	0.000100295
SMU_500	hpf	ribosome-associated protein	-0.402349	8.37537	0.000120839	0.000233928
SMU_901	papS	tRNA CCA-pyrophosphorylase	-0.40359	7.92353	4.35833e-05	8.85897e-05
SMU_1291c	SMU_1291c	hypothetical protein SMU_1291c	-0.404204	5.04377	0.0104828	0.0157243
SMU_603	murF	UDP-N-acetylmuramoylalanyl-D-glutamyl-2-6- diaminopimelate-D-alanyl-D-alanyl ligase pentapeptide synthase	-0.404228	8.20342	5.39847e-05	0.000109397
SMU_938	SMU_938	phosphomevalonate kinase	-0.405076	7.74674	9.27901e-05	0.000182827
SMU_1026	SMU_1026	hypothetical protein SMU_1026	-0.406083	3.05928	0.0386982	0.0531857
SMU_899	SMU_899	hypothetical protein SMU_899	-0.40734	8.70622	0.000126716	0.000243792
SMU_1109c	SMU_1109c	permease	-0.407724	8.78381	0.000113295	0.000220179
SMU_1307c	SMU_1307c	hypothetical protein SMU_1307c	-0.41106	8.34723	6.13175e-05	0.000123628
SMU_976	potD	ABC transporter periplasmic spermidine/putrescine-binding protein	-0.412454	7.57614	0.000135523	0.000259329
SMU_939	fni	isopentenyl pyrophosphate isomerase	-0.415887	7.61741	3.99674e-05	8.16564e-05
SMU_1375c	SMU_1375c	hypothetical protein SMU_1375c	-0.417724	6.14828	0.00265563	0.00428341
SMU_84	truA	tRNA pseudouridine synthase A	-0.420157	6.08868	0.00121834	0.00206021
SMU_1486c	SMU_1486c	hypothetical protein SMU_1486c	-0.42154	5.44078	0.0148965	0.0217869
SMU_1028	SMU_1028	hydrolase	-0.422223	6.50185	0.00144381	0.00241889
SMU_1810	scnE	bacteriocin operon component- ScnE-like protein	-0.424292	4.20223	0.013566	0.019973
SMU_614	SMU_614	hypothetical protein SMU_614	-0.424472	5.25657	0.0111479	0.0166342
SMU_802	SMU_802	hypothetical protein SMU_802	-0.424498	6.01091	0.00774164	0.01179
SMU_88c	SMU_88c	mechanosensitive ion channel protein MscS	-0.424867	7.74652	3.85437e-05	7.89096e-05
SMU_1374	SMU_1374	hypothetical protein SMU_1374	-0.425287	5.63342	0.00328962	0.00520074
SMU_1019	cilG	citrate lyase subunit gamma	-0.427626	5.87026	0.00135295	0.00227817
SMU_900	dapB	dihydrodipicolinate reductase	-0.427701	7.9363	2.53909e-05	5.29066e-05
SMU_510c	SMU_510c	hypothetical protein SMU_510c	-0.429468	7.46896	6.86721e-05	0.000137898
SMU_1817c	SMU_1817c	maturase-like protein	-0.430447	2.5571	0.0481749	0.065282
SMU_07	pth	peptidyl-tRNA hydrolase	-0.430976	6.28571	0.0020769	0.0033995
SMU_357	rpsL	30S ribosomal protein S12	-0.432493	10.9249	3.72334e-07	9.27113e-07
SMU_967	folC	folyl-polyglutamate synthetase	-0.432661	8.5489	2.89384e-06	6.56552e-06
SMU_1027	SMU_1027	transcriptional regulator	-0.432944	3.80526	0.0579103	0.0772654
SMU_860	pyrAB	carbamoyl phosphate synthase large subunit	-0.432967	10.4454	1.1281e-05	2.432e-05
SMU_375	SMU_375	hypothetical protein SMU_375	-0.433803	5.05044	0.020911	0.0300539
SMU_440	SMU_440	hypothetical protein SMU_440	-0.434577	5.41498	0.00892407	0.0134877
SMU_2012	rs8	30S ribosomal protein S8	-0.437125	10.5008	7.0695e-05	0.000141674
SMU_1644c	SMU_1644c	hypothetical protein SMU_1644c	-0.439807	8.39518	9.04774e-05	0.0001788
SMU_149	SMU_149	transposase	-0.442071	3.46454	0.0302978	0.0424723
SMU_460	SMU_460	amino acid ABC transporter permease	-0.443454	8.81231	5.57062e-07	1.37335e-06
SMU_1590	amyA	alpha-amylase	-0.446757	8.78533	1.39677e-06	3.30448e-06
SMU_1647c	SMU_1647c	transcriptional regulator	-0.446826	5.67617	0.00143666	0.00240895
SMU_1276c	ezrA	septation ring formation regulator EzrA	-0.449798	10.8305	3.16193e-08	8.82151e-08
SMU_1786	uppS	undecaprenyl pyrophosphate synthase	-0.451659	7.82881	2.1181e-05	4.44601e-05
SMU_439	SMU_439	transcriptional regulator	-0.451869	4.00402	0.0191995	0.0277543
SMU_1954	groEL	molecular chaperone GroEL	-0.454347	11.9075	2.46799e-07	6.26272e-07
SMU_1731	murC	UDP-N-acetyl muramate-alanine ligase	-0.455303	9.55592	3.14931e-07	7.92099e-07
SMU_1210	parE	DNA topoisomerase IV subunit B	-0.456512	8.95613	9.00873e-06	1.95697e-05
SMU_1012c	SMU_1012c	transcriptional regulator	-0.458413	5.22465	0.00401476	0.00627739
SMU_891	hsdM	type I restriction-modification system DNA methylase	-0.459152	7.88358	7.17269e-05	0.000143166
SMU_1312	aspB	aspartate aminotransferase	-0.460661	9.13623	6.14589e-07	1.50401e-06
SMU_2108c	SMU_2108c	transcriptional regulator	-0.460844	7.42584	0.000304187	0.000553371
SMU_1017	oadB	oxaloacetate decarboxylase- sodium ion pump subunit	-0.46105	7.66877	8.96378e-06	1.94933e-05
SMU_1112c	SMU_1112c	hypothetical protein SMU_1112c	-0.461694	6.53591	0.000187772	0.000352537
SMU_1460	rmlC	dTDP-4-keto-L-rhamnose reductase	-0.465019	8.14686	0.000118787	0.000230627
SMU_2004	if1	translation initiation factor IF-1	-0.46597	10.4723	6.80345e-08	1.84137e-07
SMU_1625	pyrH	uridylate kinase	-0.467075	9.27394	9.66521e-06	2.09729e-05
SMU_11	SMU_11	hypothetical protein SMU_11	-0.469561	1.81202	0.0985892	0.125569
SMU_1020	cilB	citrate lyase CilB- citryl-CoA lyase subunit beta	-0.470989	7.423	1.51185e-05	3.22441e-05
SMU_2111c	SMU_2111c	hypothetical protein SMU_2111c	-0.471251	4.09867	0.0133556	0.0196923
SMU_868	trmD	tRNA (guanine-N(1)-)-methyltransferase	-0.471587	5.86696	0.00162022	0.00269857
SMU_1853	SMU_1853	hypothetical protein SMU_1853	-0.474414	8.1768	3.36706e-06	7.62179e-06
SMU_1282	SMU_1282	transcriptional regulator	-0.476282	4.12846	0.0143284	0.0209869
SMU_1539	glgB	glycogen branching protein	-0.477431	9.03726	4.66884e-06	1.04147e-05
SMU_1211	plsY	glycerol-3-phosphate acyltransferase PlsY	-0.477614	7.34398	1.38156e-05	2.96239e-05
SMU_937	SMU_937	mevalonate diphosphate decarboxylase	-0.478735	7.98934	8.38669e-07	2.01767e-06
SMU_999	SMU_999	hypothetical protein SMU_999	-0.480277	2.75319	0.104103	0.132001
SMU_423	SMU_423	hypothetical protein SMU_423	-0.483083	4.4829	0.00510601	0.00791531
SMU_551	ftsA	cell division protein FtsA	-0.483085	10.3283	5.53319e-09	1.65249e-08
SMU_1339	bacD	bacitracin synthetase	-0.483351	11.622	0.00115243	0.00195707
SMU_1289c	SMU_1289c	chloride channel permease	-0.483629	7.82461	1.71228e-05	3.64019e-05
SMU_1623c	SMU_1623c	hypothetical protein SMU_1623c	-0.48473	8.63462	2.32178e-07	5.9143e-07
SMU_358	rpsG	30S ribosomal protein S7	-0.485994	11.373	2.43737e-06	5.57434e-06
SMU_1345c	SMU_1345c	peptide synthetase	-0.487717	9.49217	0.0317489	0.0442883
SMU_1573	metK	S-adenosylmethionine synthetase	-0.490396	9.84564	2.91769e-05	6.05421e-05
SMU_1966c	SMU_1966c	periplasmic sugar-binding protein	-0.490894	5.65202	0.000554769	0.000975375
SMU_1997	comX1	ComX1- transcriptional regulator of competence-specific genes	-0.491943	3.52132	0.0899145	0.115629
SMU_569	feoA	ferrous ion transport protein A	-0.492464	7.24689	0.000597251	0.00104637
SMU_691	pepT	peptidase T	-0.496486	7.9475	7.46428e-07	1.81107e-06
SMU_2101	aspS	aspartyl-tRNA synthetase	-0.496629	9.3205	7.20102e-08	1.93321e-07
SMU_892	hsdS	type I restriction-modification system- specificity determinant	-0.497195	8.10829	2.23122e-05	4.67851e-05
SMU_2076c	SMU_2076c	hypothetical protein SMU_2076c	-0.4977	1.86315	0.135852	0.168086
SMU_1127	rs20	30S ribosomal protein S20	-0.499903	7.57495	0.00034193	0.000618641
SMU_2105	SMU_2105	hypothetical protein SMU_2105	-0.50032	7.48962	0.00281315	0.0045119
SMU_788	SMU_788	RNA methyltransferase	-0.500505	8.18891	8.74028e-07	2.09767e-06
SMU_1747c	SMU_1747c	phosphatase	-0.503067	5.68892	0.00145671	0.00243847
SMU_1806	SMU_1806	glycosyltransferase	-0.505898	4.78894	0.00213122	0.00347983
SMU_622c	SMU_622c	hypothetical protein SMU_622c	-0.506713	6.7074	8.91272e-05	0.000176483
SMU_975	potC	spermidine/putrescine ABC transporter permease	-0.509223	7.02284	0.000243611	0.00045016
SMU_1363c	SMU_1363c	transposase	-0.509739	9.1703	1.85367e-07	4.76863e-07
SMU_59	purB	adenylosuccinate lyase	-0.509913	8.82203	0.000256941	0.000472601
SMU_497c	SMU_497c	hypothetical protein SMU_497c	-0.51041	5.709	0.000370322	0.000667584
SMU_2070	SMU_2070	hypothetical protein SMU_2070	-0.511238	4.99328	0.0021072	0.00344429
SMU_23	prs	ribose-phosphate pyrophosphokinase	-0.511418	8.64874	1.73901e-08	4.97716e-08
SMU_1013c	SMU_1013c	Mg2+/citrate transporter	-0.512414	6.1562	0.000679701	0.0011825
SMU_1646c	SMU_1646c	hemolysis inducing protein	-0.512569	6.36239	0.000364956	0.000659105
SMU_674	ptsH	phosphocarrier protein HPr	-0.514317	11.042	1.40417e-07	3.63262e-07
SMU_659	SMU_659	response regulator SpaR	-0.514714	3.39542	0.0223404	0.0319699
SMU_1346	bacT	thioesterase	-0.515652	8.44615	0.00432507	0.0067467
SMU_826	rgpB	rhamnosyltransferase	-0.515781	8.69795	8.00123e-08	2.13652e-07
SMU_1461	rmlA	glucose-1-phosphate thymidylyltransferase	-0.516223	9.28473	1.84779e-06	4.32019e-06
SMU_504	dam	site-specific DNA-methyltransferase	-0.51757	6.48851	0.00284339	0.00454578
SMU_362	SMU_362	hypothetical protein SMU_362	-0.518925	5.41308	0.000624359	0.00109003
SMU_1805	SMU_1805	transcriptional regulator	-0.519002	3.55082	0.0106885	0.0159966
SMU_1131c	SMU_1131c	hypothetical protein SMU_1131c	-0.519642	3.94892	0.00784838	0.0119252
SMU_153	SMU_153	hypothetical protein SMU_153	-0.519819	3.82159	0.00762693	0.0116331
SMU_1587c	SMU_1587c	hypothetical protein SMU_1587c	-0.521346	7.41984	2.53011e-06	5.76658e-06
SMU_2001	rpoA	DNA-directed RNA polymerase subunit alpha	-0.524056	12.0692	1.96539e-10	6.43923e-10
SMU_2114c	SMU_2114c	transcriptional regulator	-0.525702	4.33229	0.00227853	0.00371123
SMU_688	SMU_688	hypothetical protein SMU_688	-0.525984	5.78223	0.000484141	0.000858015
SMU_1088	apbE	thiamine biosynthesis lipoprotein	-0.526714	9.70575	4.87235e-08	1.33413e-07
SMU_996	SMU_996	ferrichromeABC transporter permease	-0.530042	7.46237	2.98917e-05	6.19607e-05
SMU_902	SMU_902	ABC transporter ATP-binding protein	-0.530475	8.70347	3.30401e-09	1.00945e-08
SMU_1859	ssb	single-stranded DNA-binding protein	-0.533552	10.9689	4.89363e-10	1.55472e-09
SMU_2063	hemZ	ferrochelatase	-0.535395	7.43938	1.80847e-06	4.23323e-06
SMU_1624	rrf1	ribosome recycling factor	-0.536855	8.34959	1.06173e-07	2.79756e-07
SMU_1386	urk	uridine/cytidine kinase	-0.537079	7.31809	1.90153e-06	4.43024e-06
SMU_361	pgk	phosphoglycerate kinase	-0.541159	11.4311	6.23674e-10	1.97513e-09
SMU_2131	SMU_2131	hypothetical protein SMU_2131	-0.542491	-1.54614	0.354835	0.402753
SMU_567	SMU_567	glutamine ABC transporter permease	-0.546324	8.81285	1.35418e-08	3.92653e-08
SMU_1007	SMU_1007	ABC transporter permease	-0.546528	7.96999	2.09412e-07	5.35493e-07
SMU_1209c	SMU_1209c	hypothetical protein SMU_1209c	-0.547255	8.57758	3.51824e-05	7.23253e-05
SMU_1871c	SMU_1871c	hypothetical protein SMU_1871c	-0.548733	7.7629	7.15756e-05	0.000143151
SMU_543	SMU_543	hypothetical protein SMU_543	-0.554125	8.40128	2.86655e-08	8.04248e-08
SMU_1459c	SMU_1459c	hypothetical protein SMU_1459c	-0.554472	8.08799	3.16282e-07	7.94495e-07
SMU_1351	SMU_1351	transposase fragment	-0.555168	5.09248	0.00421382	0.00658347
SMU_1610	rl33	50S ribosomal protein L33	-0.55587	3.83771	0.0914561	0.11746
SMU_1314	SMU_1314	hypothetical protein SMU_1314	-0.557052	8.65633	2.19321e-06	5.0683e-06
SMU_1089	SMU_1089	hypothetical protein SMU_1089	-0.557809	9.13626	1.21339e-07	3.16372e-07
SMU_613	SMU_613	hypothetical protein SMU_613	-0.557848	5.38926	0.00380159	0.00596751
SMU_1931	gidB	16S rRNA methyltransferase GidB	-0.558172	6.36701	3.50165e-05	7.20587e-05
SMU_2038	pttB	PTS system trehalose-specific transporter subunit IIABC	-0.559538	5.46192	0.000112895	0.000219617
SMU_51	purK	phosphoribosylaminoimidazole carboxylase ATPase subunit	-0.560429	8.88422	0.000896744	0.00153595
SMU_1023	pycB	oxaloacetate decarboxylase	-0.561673	8.11856	4.58377e-08	1.2577e-07
SMU_2002	rs11	30S ribosomal protein S11	-0.563895	10.8482	4.29753e-10	1.3719e-09
SMU_898	SMU_898	hypothetical protein SMU_898	-0.564401	7.75444	4.41046e-07	1.09546e-06
SMU_167	SMU_167	hypothetical protein SMU_167	-0.565232	5.68909	8.93261e-05	0.000176701
SMU_87	SMU_87	hypothetical protein SMU_87	-0.565854	5.64627	5.61189e-05	0.000113491
SMU_1457	rmlB	dTDP-glucose-4-6-dehydratase	-0.566382	10.0837	2.40899e-10	7.81549e-10
SMU_905	SMU_905	ABC transporter ATP-binding protein	-0.56909	8.08736	3.94912e-09	1.19918e-08
SMU_2009	rs5	30S ribosomal protein S5	-0.569589	11.295	1.48249e-08	4.2737e-08
SMU_1335c	SMU_1335c	enoyl-ACP reductase	-0.570086	8.79068	1.07579e-05	2.32679e-05
SMU_1538	glgC	glucose-1-phosphate adenylyltransferase	-0.573525	9.41749	1.99314e-06	4.63283e-06
SMU_184	sloC	ABC transporter metal binding lipoprotein	-0.574811	4.19627	0.00308587	0.00490587
SMU_1860	rs6	30S ribosomal protein S6	-0.579463	10.3009	1.61798e-11	5.83878e-11
SMU_55	SMU_55	hypothetical protein SMU_55	-0.580479	4.8107	0.000489708	0.000865571
SMU_828	rgpD	polysaccharide ABC transporter ATP-binding protein	-0.58088	9.27901	8.51227e-11	2.88866e-10
SMU_52	SMU_52	hypothetical protein SMU_52	-0.581074	6.26062	0.0125494	0.0186001
SMU_1286c	SMU_1286c	permease	-0.582084	6.22566	0.00120543	0.00204186
SMU_293	SMU_293	hypothetical protein SMU_293	-0.582513	4.79387	0.000442802	0.000790377
SMU_1861c	SMU_1861c	hypothetical protein SMU_1861c	-0.583246	7.01351	0.00298685	0.00476365
SMU_356	purR	pur operon repressor	-0.583509	7.43345	2.35365e-07	5.98782e-07
SMU_1989	rpoC	DNA-directed RNA polymerase subunit beta\'	-0.583793	12.6221	7.04093e-12	2.60698e-11
SMU_1340	bacA2	surfactin synthetase	-0.585006	11.9762	1.94656e-05	4.10323e-05
SMU_2109	SMU_2109	MDR permease	-0.585036	6.18784	4.95951e-06	1.10384e-05
SMU_461	SMU_461	amino acid ABC transporter ATP-binding protein	-0.586262	8.86682	9.56394e-09	2.8058e-08
SMU_1342	bacA1	bacitracin synthetase 1; BacA	-0.592273	12.099	0.000856689	0.00147368
SMU_1115	ldh	L-lactate dehydrogenase	-0.5927	12.0516	2.5027e-09	7.69347e-09
SMU_849	rpmA	50S ribosomal protein L27	-0.595469	9.30242	5.92882e-07	1.45267e-06
SMU_611	cshA	ATP-dependent RNA helicase- DEAD-box family	-0.596972	10.8937	1.60566e-10	5.30428e-10
SMU_151	SMU_151	hypothetical protein SMU_151	-0.596987	4.70044	0.00120433	0.00204173
SMU_702c	SMU_702c	transcriptional regulator	-0.597745	6.69463	1.92393e-06	4.47719e-06
SMU_359	fusA	elongation factor G	-0.598042	12.8411	1.6061e-12	6.23657e-12
SMU_565c	SMU_565c	transposase- ISSmu1	-0.599258	3.35943	0.0028408	0.00454528
SMU_1290c	SMU_1290c	chloride channel permease	-0.599683	7.43474	2.28641e-08	6.46032e-08
SMU_893	SMU_893	anticodon nuclease	-0.603028	7.33449	0.000162334	0.00030797
SMU_185	SMU_185	hypothetical protein SMU_185	-0.604732	1.14554	0.036389	0.0501986
SMU_965	SMU_965	homoserine dehydrogenase	-0.60489	8.09543	3.84148e-08	1.06134e-07
SMU_1343c	SMU_1343c	polyketide synthase	-0.606764	10.5648	0.000396673	0.000712777
SMU_712	capP	phosphoenolpyruvate carboxylase	-0.608094	10.926	3.27909e-12	1.24418e-11
SMU_1246c	SMU_1246c	transcriptional regulator	-0.610243	6.76685	5.66134e-07	1.39055e-06
SMU_06	ychF	GTP-binding protein YchF	-0.611356	8.59932	1.30864e-11	4.76564e-11
SMU_1783	proS	prolyl-tRNA synthetase	-0.613257	9.96451	3.1655e-12	1.20337e-11
SMU_682	SMU_682	hypothetical protein SMU_682	-0.615335	7.72075	8.20393e-05	0.000162771
SMU_2157	guaB	inosine 5\'-monophosphate dehydrogenase	-0.616412	9.53452	1.36185e-11	4.95038e-11
SMU_774	SMU_774	hypothetical protein SMU_774	-0.616984	7.68518	4.54218e-09	1.36884e-08
SMU_933	SMU_933	amino acid ABC transporter substrate-binding protein	-0.617836	10.2172	7.05592e-10	2.22748e-09
SMU_1730c	SMU_1730c	acetyltransferase	-0.623669	7.21846	7.60584e-07	1.84093e-06
SMU_1445c	SMU_1445c	ABC transporter ATP-binding protein	-0.623802	7.28587	4.42967e-08	1.21709e-07
SMU_1336	pksD	hypothetical protein SMU_1336	-0.623874	8.9663	0.000211668	0.000394427
SMU_1595	cah	carbonic anhydrase	-0.624778	6.76878	4.96665e-08	1.35714e-07
SMU_2007	rl15	50S ribosomal protein L15	-0.625353	10.6223	2.95256e-11	1.03548e-10
SMU_2010	rl18	50S ribosomal protein L18	-0.626814	10.9325	1.92855e-08	5.48811e-08
SMU_568	SMU_568	amino acid ABC transporter ATP-binding protein	-0.629446	8.20052	1.23181e-07	3.20753e-07
SMU_1352	SMU_1352	transposase	-0.629859	3.90342	0.00121717	0.00205998
SMU_804	SMU_804	hypothetical protein SMU_804	-0.632396	7.62363	0.00142306	0.00239017
SMU_608	prfC	peptide chain release factor 3	-0.633565	8.42039	2.60215e-07	6.59476e-07
SMU_54	SMU_54	amino acid recemase	-0.634731	7.52683	1.36563e-07	3.54672e-07
SMU_1398	SMU_1398	transcriptional regulator	-0.637127	7.72492	2.24951e-06	5.18037e-06
SMU_1964c	SMU_1964c	response regulator	-0.638309	5.23694	0.000101974	0.000199344
SMU_1223	pyrDB	dihydroorotate dehydrogenase 1B	-0.638927	6.36388	8.96394e-07	2.14617e-06
SMU_1389	pckA	hypothetical protein SMU_1389	-0.639608	9.38986	4.00185e-12	1.50693e-11
SMU_2006	secY	preprotein translocase subunit SecY	-0.640955	12.1489	1.67934e-10	5.52933e-10
SMU_1360c	SMU_1360c	hypothetical protein SMU_1360c	-0.642253	2.78735	0.00468557	0.00728054
SMU_1021	cilA	citrate lyase- alfa subunit	-0.643664	8.51018	7.67591e-11	2.62722e-10
SMU_934	SMU_934	amino acid ABC transporter permease	-0.643855	10.7517	0.000274209	0.000502044
SMU_1337c	SMU_1337c	alpha/beta hydrolase	-0.644482	8.13724	0.000443232	0.000790437
SMU_990	dapA	dihydrodipicolinate synthase	-0.644736	9.37089	1.95259e-12	7.56722e-12
SMU_932	SMU_932	hypothetical protein SMU_932	-0.644874	10.2657	1.893e-11	6.78213e-11
SMU_885	galR	LacI family transcriptional repressor	-0.645198	5.49708	9.3618e-05	0.000184276
SMU_1414c	SMU_1414c	hypothetical protein SMU_1414c	-0.645959	6.84606	2.25291e-08	6.37472e-08
SMU_1341c	SMU_1341c	gramicidin S synthetase	-0.647707	11.5948	4.79868e-06	1.06924e-05
SMU_1977c	SMU_1977c	transcriptional regulator	-0.648405	6.49772	0.000124212	0.000239527
SMU_86	SMU_86	hypothetical protein SMU_86	-0.649094	5.12608	7.51923e-05	0.000149783
SMU_83	dnaJ	molecular chaperone DnaJ	-0.649139	8.99804	5.06473e-09	1.51713e-08
SMU_103	SMU_103	PTS system transporter subunit IIA	-0.650112	4.2026	0.00677579	0.0103853
SMU_1526c	SMU_1526c	hypothetical protein SMU_1526c	-0.651011	4.62743	0.00771862	0.0117639
SMU_94c	SMU_94c	transposase fragment	-0.651246	1.43638	0.0141708	0.020802
SMU_1034c	xerS	site-specific tyrosine recombinase XerS	-0.653521	7.51043	5.47689e-08	1.49452e-07
SMU_987	wapA	cell wall-associated protein WapA	-0.655378	11.2443	1.65829e-11	5.97345e-11
SMU_570	feoB	ferrous ion transport protein B	-0.658314	9.71964	8.18803e-11	2.78813e-10
SMU_2000	rl17	50S ribosomal protein L17	-0.659019	11.5473	1.06578e-12	4.18744e-12
SMU_2099c	SMU_2099c	hypothetical protein SMU_2099c	-0.660733	7.57416	3.80057e-08	1.05149e-07
SMU_2014	rs14	30S ribosomal protein S14	-0.661025	10.8592	2.8382e-11	1.00065e-10
SMU_1502c	SMU_1502c	hypothetical protein SMU_1502c	-0.66223	4.77864	0.000160011	0.000304143
SMU_2128	ilvD	dihydroxy-acid dehydratase	-0.669981	11.003	7.70803e-09	2.28828e-08
SMU_1066	guaA	GMP synthase	-0.674085	10.0885	2.55795e-13	1.05715e-12
SMU_836	SMU_836	hypothetical protein SMU_836	-0.675493	6.08467	7.82939e-07	1.89044e-06
SMU_1022	citG2	2-(5\'\'-triphosphoribosyl)-3\'-dephosphocoenzyme-A synthase	-0.675705	6.383	2.20397e-08	6.24509e-08
SMU_1965c	SMU_1965c	histidine kinase	-0.6783	6.43119	3.17723e-08	8.85182e-08
SMU_1785	cdsA	phosphatidate cytidylyltransferase synthase	-0.679421	8.50675	2.80684e-11	9.93114e-11
SMU_2100c	SMU_2100c	hypothetical protein SMU_2100c	-0.67957	8.2316	1.90101e-10	6.24885e-10
SMU_307	pgi	glucose-6-phosphate isomerase	-0.680913	10.4142	2.55248e-15	1.19355e-14
SMU_2016	rl24	50S ribosomal protein L24	-0.685629	10.9024	1.61696e-15	7.7242e-15
SMU_2130	SMU_2130	hypothetical protein SMU_2130	-0.685662	5.43524	2.12333e-06	4.91823e-06
SMU_1185	mtlA1	PTS system mannitol-specific transporter subunit IIBC	-0.686178	5.83156	2.63005e-06	5.98751e-06
SMU_444	SMU_444	hypothetical protein SMU_444	-0.688556	3.8534	0.000126696	0.000243792
SMU_1447c	SMU_1447c	hypothetical protein SMU_1447c	-0.689932	8.06852	2.20683e-12	8.50289e-12
SMU_286	SMU_286	ABC transporter ATP-binding protein ComA	-0.690008	10.7373	1.83276e-17	9.63288e-17
SMU_1165c	SMU_1165c	transcriptional regulator	-0.690077	4.54206	0.000166947	0.00031582
SMU_2075c	SMU_2075c	hypothetical protein SMU_2075c	-0.692825	9.34739	2.58243e-13	1.06505e-12
SMU_768c	SMU_768c	hypothetical protein SMU_768c	-0.693015	4.81664	0.00231276	0.0037639
SMU_1845	nusB	transcription antitermination protein NusB	-0.693623	8.07446	1.22645e-09	3.83532e-09
SMU_2008	rl30	50S ribosomal protein L30	-0.696841	10.1816	4.89484e-13	1.97779e-12
SMU_2011	rl6	50S ribosomal protein L6	-0.696922	11.01	2.2948e-12	8.80778e-12
SMU_625	comEA	competence protein	-0.697087	3.57985	0.00045597	0.000810976
SMU_2033c	SMU_2033c	hypothetical protein SMU_2033c	-0.697932	9.08662	4.49697e-10	1.43098e-09
SMU_33	SMU_33	hypothetical protein SMU_33	-0.700428	4.50727	0.000112075	0.000218235
SMU_1643c	SMU_1643c	hypothetical protein SMU_1643c	-0.703563	3.79158	0.000417949	0.000748701
SMU_989	asd	aspartate-semialdehyde dehydrogenase	-0.704369	10.098	1.46929e-14	6.56465e-14
SMU_1586	syt1	threonyl-tRNA synthetase	-0.70661	9.58081	1.03522e-11	3.78376e-11
SMU_2020	rl16	50S ribosomal protein L16	-0.7114	11.0322	9.71052e-15	4.38625e-14
SMU_179	SMU_179	hypothetical protein SMU_179	-0.713251	6.42596	8.88415e-08	2.35963e-07
SMU_1992	tyrS	tyrosyl-tRNA synthetase	-0.716995	9.11805	1.0063e-12	3.96941e-12
SMU_85	thiD	phosphomethylpyrimidine kinase	-0.717161	5.88173	9.69126e-08	2.56715e-07
SMU_1379	SMU_1379	hypothetical protein SMU_1379	-0.717264	0.129268	0.0416303	0.0569558
SMU_1344c	SMU_1344c	malonyl CoA-ACP transacylase	-0.723212	8.99859	0.000259031	0.000476005
SMU_2032	rs2	30S ribosomal protein S2	-0.724928	11.0432	7.86078e-14	3.39668e-13
SMU_1827	SMU_1827	biotin biosynthesis protein	-0.725977	3.92591	0.000151232	0.000288282
SMU_1990	rpoB	DNA-directed RNA polymerase subunit beta	-0.728691	12.3028	1.46519e-18	8.08493e-18
SMU_1178c	SMU_1178c	amino acid ABC transporter ATP-binding protein	-0.729884	7.91817	3.72242e-12	1.40703e-11
SMU_1164c	SMU_1164c	ABC transporter ATP-binding protein	-0.733288	6.62113	7.2513e-08	1.94409e-07
SMU_08	trcF	transcription-repair coupling factor	-0.735552	8.51156	2.88968e-08	8.09599e-08
SMU_1126	coaA	pantothenate kinase	-0.738639	6.33374	2.49822e-06	5.70041e-06
SMU_2065	SMU_2065	UDP-glucose 4-epimerase	-0.746031	7.91502	7.37153e-13	2.9427e-12
SMU_408	SMU_408	permease	-0.746445	9.42289	8.31644e-15	3.78227e-14
SMU_1356c	SMU_1356c	transposase fragment	-0.746874	4.90093	5.07983e-06	1.1281e-05
SMU_180	urdA	oxidoreductase	-0.747314	9.04828	2.03854e-10	6.63526e-10
SMU_1973	pepA	glutamyl-aminopeptidase; endo-1-4-beta-glucanase	-0.747504	8.37704	9.17965e-13	3.64987e-12
SMU_1006	SMU_1006	ABC transporter ATP-binding protein	-0.751409	6.87001	3.89009e-10	1.24383e-09
SMU_1535	phsG	glycogen phosphorylase	-0.751573	10.8306	1.45314e-15	6.99193e-15
SMU_1446c	SMU_1446c	ABC transporter permease	-0.7549	7.20719	6.39565e-11	2.20037e-10
SMU_2018	rs17	30S ribosomal protein S17	-0.754964	10.4847	2.47901e-14	1.09738e-13
SMU_1163c	SMU_1163c	ABC transporter ATP-binding protein	-0.756968	7.04729	6.01032e-11	2.07497e-10
SMU_166	SMU_166	hypothetical protein SMU_166	-0.762617	6.68891	8.11803e-11	2.76903e-10
SMU_532	trpE	anthranilate synthase component I	-0.763353	6.46867	1.40031e-09	4.35846e-09
SMU_50	purE	phosphoribosylaminoimidazole carboxylase catalytic subunit	-0.767872	6.61752	6.78288e-07	1.6538e-06
SMU_697	infC	translation initiation factor IF-3	-0.773212	9.5125	9.29052e-15	4.21565e-14
SMU_827	rgpC	polysaccharide ABC transporter permease	-0.77376	8.51958	7.64859e-16	3.76197e-15
SMU_1545c	SMU_1545c	hypothetical protein SMU_1545c	-0.775123	7.46885	9.61161e-12	3.52603e-11
SMU_1072c	SMU_1072c	acetyltransferase	-0.776148	4.02422	1.50155e-05	3.20589e-05
SMU_650	alaS	alanyl-tRNA synthetase	-0.781732	10.2684	1.49314e-15	7.14985e-15
SMU_101	SMU_101	PTS system sorbose transporter subunit IIC	-0.785091	4.61608	8.12672e-06	1.77895e-05
SMU_1979c	SMU_1979c	hypothetical protein SMU_1979c	-0.785673	6.41086	1.14566e-10	3.82912e-10
SMU_219	SMU_219	hypothetical protein SMU_219	-0.789594	5.40893	0.000293435	0.000535277
SMU_2026c	rpsJ	30S ribosomal protein S10	-0.790541	9.8532	5.46155e-15	2.51257e-14
SMU_2021	rs3	30S ribosomal protein S3	-0.790599	11.4348	2.8266e-21	1.80468e-20
SMU_2166	rplW	50S ribosomal protein L23	-0.793838	10.1598	1.09606e-18	6.08178e-18
SMU_189	SMU_189	hypothetical protein SMU_189	-0.794753	-0.560586	0.0634981	0.0839338
SMU_2064c	SMU_2064c	transmembrane protein	-0.795034	8.89526	1.0043e-17	5.34913e-17
SMU_1090	SMU_1090	hypothetical protein SMU_1090	-0.795809	10.2665	1.31855e-17	7.00416e-17
SMU_2023c	rpsS	30S ribosomal protein S19	-0.797651	10.2948	1.03795e-18	5.77541e-18
SMU_2017	rl14	50S ribosomal protein L14	-0.798926	10.9424	8.43932e-19	4.73553e-18
SMU_703c	SMU_703c	hypothetical protein SMU_703c	-0.79955	7.57161	2.18975e-13	9.10642e-13
SMU_1923c	nrdR	transcriptional regulator NrdR	-0.800954	8.31419	2.52617e-10	8.18233e-10
SMU_1734	accA	acetyl-CoA carboxylase subunit alpha	-0.802343	8.8867	1.41191e-12	5.4932e-12
SMU_833	SMU_833	glycosyltransferase	-0.803971	7.78481	4.7667e-12	1.78818e-11
SMU_80	hrcA	heat-inducible transcription repressor	-0.804433	9.39469	9.37469e-09	2.76619e-08
SMU_1177c	SMU_1177c	ABC transporter glutamine binding protein	-0.805327	8.22727	1.07358e-15	5.22877e-15
SMU_988	SMU_988	cardiolipin synthase	-0.807562	8.59681	1.05846e-15	5.1678e-15
SMU_700c	SMU_700c	phosphoglycerate mutase	-0.809013	7.53957	3.63694e-14	1.58877e-13
SMU_1338c	SMU_1338c	permease	-0.809309	9.7723	3.08751e-11	1.0809e-10
SMU_243	SMU_243	hypothetical protein SMU_243	-0.810365	7.89359	1.88128e-15	8.94396e-15
SMU_867	rimM	16S rRNA-processing protein RimM	-0.811055	5.30767	7.81727e-08	2.0902e-07
SMU_92c	SMU_92c	transposase fragment	-0.811471	0.827322	0.0161561	0.0235428
SMU_287	SMU_287	ComB- accessory factor for ComA	-0.81189	9.43603	8.20264e-12	3.02027e-11
SMU_2015	rl5	50S ribosomal protein L5	-0.812253	11.4548	1.46261e-22	1.00121e-21
SMU_595	pyrD	dihydroorotate dehydrogenase 1A	-0.814308	6.90307	1.45405e-10	4.81142e-10
SMU_731	SMU_731	ABC transporter ATP-binding protein	-0.817015	5.04893	9.82254e-07	2.34049e-06
SMU_89c	SMU_89c	nitrite transporter	-0.822005	6.94779	1.03006e-12	4.05509e-12
SMU_102	SMU_102	PTS system transporter subunit IID	-0.823012	5.85955	7.25326e-09	2.15649e-08
SMU_1609c	SMU_1609c	preprotein translocase subunit SecG	-0.828774	7.18341	5.61695e-08	1.52855e-07
SMU_1354c	SMU_1354c	transposase fragment	-0.829603	5.15244	1.40239e-07	3.63262e-07
SMU_1914c	SMU_1914c	hypothetical protein SMU_1914c	-0.831726	5.35554	6.93665e-08	1.8698e-07
SMU_1311	asnS	asparaginyl-tRNA synthetase	-0.833995	9.49799	1.05732e-19	6.2498e-19
SMU_82	dnaK	molecular chaperone DnaK	-0.834183	10.7401	9.55529e-09	2.8058e-08
SMU_1347c	SMU_1347c	permease	-0.834876	3.60734	0.000143918	0.000275129
SMU_58	SMU_58	hypothetical protein SMU_58	-0.836765	7.74229	1.16401e-07	3.04692e-07
SMU_699	rplT	50S ribosomal protein L20	-0.837615	9.56712	3.21349e-13	1.31443e-12
SMU_829	rgpE	glycosyltransferase	-0.841387	9.83175	5.74946e-18	3.09538e-17
SMU_1773c	SMU_1773c	hypothetical protein SMU_1773c	-0.846171	7.08282	0.000161172	0.000306057
SMU_366	gltB	glutamate synthase	-0.846397	8.30845	1.25126e-15	6.06149e-15
SMU_1287	SMU_1287	transcriptional regulator	-0.848707	4.90544	0.000854705	0.00147154
SMU_2167	rplB	50S ribosomal protein L2	-0.852033	11.8025	1.02367e-24	7.46942e-24
SMU_451	SMU_451	hypothetical protein SMU_451	-0.852517	4.86141	1.161e-07	3.04304e-07
SMU_1771c	SMU_1771c	hypothetical protein SMU_1771c	-0.853652	-0.737264	0.0617245	0.0817521
SMU_675	ptsI	PTS system transporter protein EI	-0.853699	13.6711	3.53349e-18	1.92841e-17
SMU_1334	sfp	phosphopantetheinyl transferase	-0.855334	8.51734	1.86187e-08	5.30593e-08
SMU_1065c	SMU_1065c	GntR family transcriptional regulator	-0.855847	5.86239	2.27658e-09	7.04183e-09
SMU_620	SMU_620	hypothetical protein SMU_620	-0.857254	5.3772	2.27685e-06	5.23124e-06
SMU_91	ropA	trigger factor	-0.859343	10.7821	1.19209e-19	7.02554e-19
SMU_1450	SMU_1450	amino acid permease	-0.865638	9.66276	5.43969e-23	3.76246e-22
SMU_1357	SMU_1357	transposase fragment	-0.865858	7.54792	1.11356e-05	2.40327e-05
SMU_244	bacA	undecaprenyl pyrophosphate phosphatase	-0.869081	7.41549	9.2465e-13	3.66913e-12
SMU_1179c	SMU_1179c	amino acid ABC transporter permease	-0.87062	8.3334	2.29267e-17	1.19869e-16
SMU_120	rpmB	50S ribosomal protein L28	-0.872071	5.93771	4.86884e-09	1.46285e-08
SMU_687c	SMU_687c	hypothetical protein SMU_687c	-0.874521	2.07508	0.00950303	0.0143301
SMU_1365c	SMU_1365c	permease	-0.876656	8.8803	6.73423e-16	3.32044e-15
SMU_1359	SMU_1359	hypothetical protein SMU_1359	-0.879064	5.98429	1.05483e-07	2.78309e-07
SMU_1353	SMU_1353	transposase	-0.881756	4.19787	3.64193e-07	9.09113e-07
SMU_722	SMU_722	hypothetical protein SMU_722	-0.883626	3.54894	0.00100798	0.00171615
SMU_2113c	SMU_2113c	hypothetical protein SMU_2113c	-0.883844	4.72005	9.82442e-08	2.59897e-07
SMU_1355c	SMU_1355c	transposase fregment	-0.886261	4.96637	2.16028e-07	5.51701e-07
SMU_2066c	SMU_2066c	transmembrane protein	-0.887413	9.582	4.13966e-24	2.94508e-23
SMU_283	SMU_283	hypothetical protein SMU_283	-0.889229	4.3051	5.92782e-07	1.45267e-06
SMU_148	adhE	bifunctional acetaldehyde-CoA/alcohol dehydrogenase	-0.889281	10.0573	6.84346e-08	1.84734e-07
SMU_720	SMU_720	Na+/solute symporter	-0.8962	7.42465	7.3339e-17	3.73635e-16
SMU_599	ddl	D-alanyl-alanine synthetase A	-0.899292	8.45316	9.86527e-21	6.04665e-20
SMU_152	SMU_152	hypothetical protein SMU_152	-0.899898	5.28416	7.11935e-08	1.91387e-07
SMU_81	grpE	heat shock protein GrpE	-0.90434	7.54668	6.99269e-07	1.70286e-06
SMU_830	rgpF	RgpFc protein	-0.905845	9.64738	5.23772e-22	3.46629e-21
SMU_714	tuf	elongation factor Tu	-0.908952	13.6036	2.23929e-24	1.61035e-23
SMU_446	sygB	glycyl-tRNA synthetase subunit beta	-0.921792	9.56577	7.62284e-25	5.64487e-24
SMU_281	SMU_281	hypothetical protein SMU_281	-0.922233	3.51802	8.17587e-06	1.78774e-05
SMU_1200	rs1	30S ribosomal protein S1	-0.924556	12.5922	2.84179e-29	2.57311e-28
SMU_1843	scrB	sucrose-6-phosphate hydrolase	-0.925907	8.44299	2.39582e-21	1.53951e-20
SMU_2072c	SMU_2072c	acetyltransferase	-0.927531	3.92629	1.85527e-07	4.76863e-07
SMU_2019	rl29	50S ribosomal protein L29	-0.930401	7.09554	5.432e-05	0.000109965
SMU_1302	adcA	surface adhesin	-0.930765	8.85944	1.13143e-21	7.34137e-21
SMU_445	sygA	glycyl-tRNA synthetase subunit alpha	-0.933755	7.842	1.13891e-18	6.30195e-18
SMU_770c	mntH	manganese transporter	-0.939405	8.12467	2.69048e-21	1.72329e-20
SMU_865	rpsP	30S ribosomal protein S16	-0.940858	8.89609	3.43411e-21	2.18554e-20
SMU_1247	eno	enolase	-0.941014	13.0984	5.7584e-31	5.70684e-30
SMU_701c	SMU_701c	hypothetical protein SMU_701c	-0.942502	5.94098	6.3092e-12	2.34915e-11
SMU_1876	SMU_1876	hypothetical protein SMU_1876	-0.945273	8.02621	3.33031e-15	1.54279e-14
SMU_2022	rl22	50S ribosomal protein L22	-0.946628	10.5188	1.18511e-29	1.09802e-28
SMU_32	purF	amidophosphoribosyltransferase	-0.948608	7.58097	8.56961e-16	4.2046e-15
SMU_255	oppA	oligopeptide ABC transporter substrate-binding protein OppA	-0.950148	10.4004	4.6739e-21	2.9651e-20
SMU_2104a	rpmF	50S ribosomal protein L32	-0.950306	7.52429	5.27087e-16	2.61835e-15
SMU_1536	glgA	glycogen synthase	-0.950401	9.76249	1.75709e-20	1.06711e-19
SMU_277	SMU_277	hypothetical protein SMU_277	-0.952743	6.75431	2.51779e-14	1.11207e-13
SMU_649	SMU_649	hypothetical protein SMU_649	-0.952768	8.08385	2.20577e-23	1.53633e-22
SMU_1122	cdd	cytidine deaminase	-0.956574	7.2113	4.25638e-18	2.31027e-17
SMU_834	SMU_834	hypothetical protein SMU_834	-0.956787	9.15876	4.84754e-26	3.84713e-25
SMU_333	SMU_333	hypothetical protein SMU_333	-0.960222	9.63936	4.16356e-25	3.1416e-24
SMU_2059c	SMU_2059c	hypothetical protein SMU_2059c	-0.964487	6.45784	1.13292e-14	5.09431e-14
SMU_1064c	SMU_1064c	GntR family transcriptional regulator	-0.97362	5.26933	2.47589e-05	5.16978e-05
SMU_835	SMU_835	hypothetical protein SMU_835	-0.974709	9.36683	1.91106e-21	1.23198e-20
SMU_2071	SMU_2071	anaerobic ribonucleotide reductase activating protein	-0.976455	4.29014	2.58699e-08	7.27877e-08
SMU_594	SMU_594	hypothetical protein SMU_594	-0.980736	1.87819	0.0189028	0.0273452
SMU_887	galT	galactose-1-phosphate uridylyltransferase	-0.981279	6.58105	4.64868e-13	1.88215e-12
SMU_191c	SMU_191c	integrase	-0.982405	5.60257	0.000402647	0.000721937
SMU_18	SMU_18	hypothetical protein SMU_18	-0.984936	1.74344	0.00823806	0.0124792
SMU_97	pyrG	CTP synthetase	-0.987326	9.91986	2.42371e-30	2.31007e-29
SMU_49	SMU_49	hypothetical protein SMU_49	-0.991351	8.31761	3.66845e-20	2.20107e-19
SMU_104	SMU_104	alpha-glucosidase	-0.995116	7.09372	4.68645e-12	1.7614e-11
SMU_596	pmgY	phosphoglyceromutase	-0.996393	11.015	1.92476e-25	1.46901e-24
SMU_448	SMU_448	hypothetical protein SMU_448	-0.997619	7.18356	5.23681e-12	1.95717e-11
SMU_805c	SMU_805c	amino acid ABC transporter ATP-binding protein	-1.00291	9.15742	9.83125e-26	7.67994e-25
SMU_72	SMU_72	hypothetical protein SMU_72	-1.00504	5.508	6.36855e-11	2.19483e-10
SMU_806c	SMU_806c	glutamine ABC transporter permease	-1.00698	10.2542	2.80914e-26	2.25637e-25
SMU_1628	SMU_1628	hypothetical protein SMU_1628	-1.00749	4.92884	1.46975e-09	4.56746e-09
SMU_2024c	rplD	50S ribosomal protein L4	-1.01241	11.7405	9.29824e-32	9.45004e-31
SMU_1407c	SMU_1407c	transposase- ISSmu1	-1.01653	-0.578238	0.0211291	0.0303236
SMU_1565	malQ	4-alpha-glucanotransferase	-1.01868	8.37454	1.61764e-25	1.25383e-24
SMU_935	SMU_935	amino acid ABC transporter permease	-1.02232	10.3314	7.57215e-20	4.5026e-19
SMU_1963c	SMU_1963c	sugar-binding periplasmic protein	-1.0234	6.38908	2.80787e-15	1.30379e-14
SMU_291	tkt	transketolase	-1.03019	10.4176	5.15878e-25	3.8488e-24
SMU_1001	smf	DNA processing Smf protein	-1.03103	0.400127	0.0017426	0.00287356
SMU_1707c	SMU_1707c	rRNA methylase	-1.03259	7.32917	9.38991e-18	5.01466e-17
SMU_1974	proC	pyrroline-5-carboxylate reductase	-1.033	8.31923	2.98666e-26	2.38933e-25
SMU_1123	deoC	deoxyribose-phosphate aldolase	-1.03412	8.03684	9.45961e-20	5.6082e-19
SMU_1121c	SMU_1121c	ABC transporter	-1.04492	9.7337	2.45809e-29	2.23585e-28
SMU_627	SMU_627	hypothetical protein SMU_627	-1.04681	10.1154	1.07738e-28	9.37183e-28
SMU_253	dacA	D-alanyl-D-alanine carboxypeptidase	-1.04834	7.94003	5.49395e-26	4.34284e-25
SMU_660	SMU_660	histidine kinase SpaK	-1.04855	4.86672	3.29515e-10	1.05699e-09
SMU_1180	phnA	alkylphosphonate uptake protein	-1.05054	7.06781	2.39485e-18	1.3142e-17
SMU_1904c	SMU_1904c	hypothetical protein SMU_1904c	-1.05598	7.97311	2.18254e-19	1.26753e-18
SMU_1527	atpA	ATP synthase F0F1 subunit epsilon	-1.05615	9.78912	1.82785e-25	1.40042e-24
SMU_259	oppF	oligopeptide ABC transporter ATP-binding protein OppF	-1.05733	8.98462	4.43547e-31	4.41773e-30
SMU_1976c	SMU_1976c	hypothetical protein SMU_1976c	-1.05887	7.86912	4.78481e-24	3.37991e-23
SMU_292	SMU_292	transcriptional regulator	-1.06071	5.59717	8.16586e-14	3.51326e-13
SMU_252	SMU_252	hypothetical protein SMU_252	-1.06228	7.17514	3.66709e-19	2.11122e-18
SMU_1745c	SMU_1745c	transcriptional regulator	-1.06268	8.78128	5.06343e-21	3.18181e-20
SMU_2025	rl3	50S ribosomal protein L3	-1.06332	11.353	2.23669e-38	3.05171e-37
SMU_1537	glgD	glycogen biosynthesis protein GlgD	-1.06446	9.02908	2.03645e-28	1.74103e-27
SMU_435	SMU_435	N-acetylglucosamine-6-phosphate deacetylase	-1.06534	7.34669	1.77961e-17	9.37825e-17
SMU_2031	eftS	elongation factor Ts	-1.07831	10.8588	1.48491e-34	1.6433e-33
SMU_936	SMU_936	amino acid ABC transporter ATP-binding protein	-1.08068	10.4947	5.18561e-19	2.95136e-18
SMU_2135c	rpsD	30S ribosomal protein S4	-1.08162	9.93731	9.63325e-36	1.13547e-34
SMU_721	SMU_721	hypothetical protein SMU_721	-1.08495	6.31686	6.87142e-13	2.74857e-12
SMU_1156c	SMU_1156c	hypothetical protein SMU_1156c	-1.08589	-0.644757	0.0188303	0.0272602
SMU_2073c	SMU_2073c	hypothetical protein SMU_2073c	-1.08682	2.46115	1.03034e-05	2.23333e-05
SMU_258	oppD	oligopeptide ABC transporter ATP-binding protein OppD	-1.0923	9.06476	1.76948e-25	1.36093e-24
SMU_1310	SMU_1310	hypothetical protein SMU_1310	-1.10212	3.55121	1.44032e-05	3.08176e-05
SMU_773c	lysS	lysyl-tRNA synthetase	-1.10288	9.29734	7.6549e-31	7.47478e-30
SMU_1005	gtfC	glucosyltransferase-SI	-1.10343	12.6862	1.76983e-32	1.82668e-31
SMU_379	SMU_379	hypothetical protein SMU_379	-1.10943	-0.954739	0.0213441	0.0306102
SMU_558	ileS	isoleucyl-tRNA synthetase	-1.10986	10.3338	4.27711e-38	5.71812e-37
SMU_396	glpF	glycerol uptake facilitator protein	-1.11022	9.60385	2.42605e-33	2.57058e-32
SMU_106c	SMU_106c	transposase fragment	-1.12128	5.46032	5.49115e-15	2.52036e-14
SMU_1705	SMU_1705	hypothetical protein SMU_1705	-1.12192	5.53626	1.38541e-13	5.90948e-13
SMU_732	SMU_732	hypothetical protein SMU_732	-1.12426	5.65405	3.28352e-13	1.34032e-12
SMU_1528	atpB	ATP synthase F0F1 subunit beta	-1.12731	11.5228	8.07534e-25	5.93582e-24
SMU_1975c	SMU_1975c	hypothetical protein SMU_1975c	-1.12955	7.97032	1.2286e-10	4.09945e-10
SMU_285	SMU_285	hypothetical protein SMU_285	-1.13203	4.66495	3.78619e-11	1.31855e-10
SMU_1735	accD	acetyl-CoA carboxylase subunit beta	-1.14704	10.4619	4.25056e-41	6.82832e-40
SMU_42	SMU_42	hypothetical protein SMU_42	-1.15127	5.29598	2.81695e-11	9.94922e-11
SMU_1406c	SMU_1406c	hypothetical protein SMU_1406c	-1.15277	6.89052	2.13921e-19	1.246e-18
SMU_447	SMU_447	hypothetical protein SMU_447	-1.15458	6.82221	2.80658e-15	1.30379e-14
SMU_105	SMU_105	transcriptional regulator; repressor of sugar transport operon	-1.15498	7.14694	2.11158e-15	9.99115e-15
SMU_715	tpiA	triosephosphate isomerase	-1.15528	10.7566	1.04464e-36	1.30057e-35
SMU_531	SMU_531	chorismate mutase	-1.15651	4.33812	1.81009e-11	6.49676e-11
SMU_257	oppC	transmembrane permease OppC	-1.16183	8.75605	1.55036e-35	1.80603e-34
SMU_1704	SMU_1704	hypothetical protein SMU_1704	-1.16373	4.63194	8.40662e-11	2.85768e-10
SMU_1077	pgm	phosphoglucomutase	-1.17691	11.5152	6.33477e-41	9.93611e-40
SMU_73	SMU_73	hypothetical protein SMU_73	-1.17985	8.21358	3.18797e-29	2.8735e-28
SMU_169	rplM	50S ribosomal protein L13	-1.18453	10.771	1.71347e-36	2.08124e-35
SMU_436c	SMU_436c	transposase- ISSmu1	-1.19198	0.958454	3.19964e-05	6.61171e-05
SMU_1348c	SMU_1348c	ABC transporter ATP-binding protein	-1.19934	-0.679383	0.00979292	0.0147338
SMU_1530	atpD	ATP synthase F0F1 subunit alpha	-1.20168	11.3594	4.63573e-43	7.82574e-42
SMU_183	sloB	Mn/Zn ABC transporter	-1.2023	4.38059	3.35998e-11	1.17217e-10
SMU_1706	SMU_1706	hypothetical protein SMU_1706	-1.2282	7.00865	7.3236e-21	4.53062e-20
SMU_1844	scrR	sucrose operon repressor	-1.23589	8.04739	1.39137e-27	1.15967e-26
SMU_848	SMU_848	hypothetical protein SMU_848	-1.23639	9.09659	3.95129e-40	6.00838e-39
SMU_1564	glgP	glycogen phosphorylase	-1.23694	9.35335	6.23866e-39	8.81377e-38
SMU_1905c	SMU_1905c	bacteriocin secretion protein	-1.24039	5.52676	3.80886e-16	1.89681e-15
SMU_866	SMU_866	hypothetical protein SMU_866	-1.24077	8.05946	1.25368e-15	6.06149e-15
SMU_284	SMU_284	hypothetical protein SMU_284	-1.24256	4.9364	2.81176e-12	1.07299e-11
SMU_121	dinF	damage-inducible protein DinF	-1.24694	7.4133	5.8658e-31	5.78449e-30
SMU_99	fbaA	fructose-bisphosphate aldolase	-1.25187	11.6872	8.72205e-42	1.43589e-40
SMU_256	oppB	oligopeptide transport system permease OppB	-1.25199	8.60715	4.38193e-40	6.563e-39
SMU_1522	glnP	amino acid ABC transporter integral membrane protein	-1.25366	7.58367	1.42947e-28	1.23804e-27
SMU_734	SMU_734	hypothetical protein SMU_734	-1.25546	4.71962	1.3925e-12	5.42831e-12
SMU_31	SMU_31	hypothetical protein SMU_31	-1.2571	5.16943	1.93249e-09	5.99615e-09
SMU_876	msmR	MSM operon regulatory protein	-1.25896	5.45624	7.8867e-17	3.99753e-16
SMU_1534	atpH	ATP synthase F0F1 subunit C	-1.26248	7.56665	3.30023e-22	2.19868e-21
SMU_1906c	SMU_1906c	hypothetical protein SMU_1906c	-1.26673	6.21983	5.39644e-18	2.9132e-17
SMU_2046c	SMU_2046c	hypothetical protein SMU_2046c	-1.26817	7.65241	1.56476e-28	1.34935e-27
SMU_545	SMU_545	hypothetical protein SMU_545	-1.26927	3.5949	9.3574e-11	3.16468e-10
SMU_365	gltA	glutamate synthase	-1.27687	10.0714	3.3887e-44	5.92132e-43
SMU_2005	adk	adenylate kinase	-1.28258	9.16143	1.20284e-36	1.48823e-35
SMU_1736	accC	acetyl-CoA carboxylase biotin carboxylase subunit	-1.28601	11.1754	6.466e-52	1.51533e-50
SMU_1315c	SMU_1315c	ATP-binding protein	-1.28772	7.15045	1.17233e-24	8.49193e-24
SMU_1529	atpC	ATP synthase F0F1 subunit gamma	-1.30877	10.6632	6.21763e-51	1.37617e-49
SMU_571	SMU_571	hypothetical protein SMU_571	-1.3149	5.43929	3.75587e-10	1.20285e-09
SMU_832	SMU_832	hypothetical protein SMU_832	-1.31547	8.67469	4.9397e-21	3.11715e-20
SMU_1804c	SMU_1804c	hypothetical protein SMU_1804c	-1.32028	0.0548995	0.000738699	0.00127623
SMU_170	rpsI	30S ribosomal protein S9	-1.32114	9.83172	1.43558e-33	1.53746e-32
SMU_1903c	SMU_1903c	hypothetical protein SMU_1903c	-1.32464	4.50723	2.75145e-10	8.88311e-10
SMU_1316c	SMU_1316c	hypothetical protein SMU_1316c	-1.32815	6.47669	5.9289e-16	2.93061e-15
SMU_1317c	SMU_1317c	hypothetical protein SMU_1317c	-1.34997	5.70267	1.4698e-14	6.56465e-14
SMU_1532	atpF	ATP synthase F0F1 subunit B	-1.35299	9.57496	2.59177e-54	6.5352e-53
SMU_2127	SMU_2127	succinate semialdehyde dehydrogenase	-1.3564	10.1899	1.27337e-46	2.34866e-45
SMU_48	purD	phosphoribosylamine--glycine ligase	-1.35645	8.72124	2.89964e-16	1.45128e-15
SMU_20	mreC	cell shape-determining protein MreC	-1.36271	7.82266	1.4821e-19	8.70896e-19
SMU_1803c	SMU_1803c	hypothetical protein SMU_1803c	-1.36515	5.59592	2.27557e-10	7.39469e-10
SMU_501	SMU_501	hypothetical protein SMU_501	-1.36625	8.66344	4.67944e-40	6.95631e-39
SMU_1390	SMU_1390	hypothetical protein SMU_1390	-1.37025	7.60071	7.45004e-37	9.33364e-36
SMU_745	lmrB	drug-export protein; multidrug resistance protein	-1.37032	7.86519	1.45285e-38	2.02384e-37
SMU_502	SMU_502	hypothetical protein SMU_502	-1.37345	9.29408	5.63121e-41	8.97389e-40
SMU_818	rpsU	30S ribosomal protein S21	-1.38112	5.49508	3.38249e-17	1.75925e-16
SMU_1737	fabZ	(3R)-hydroxymyristoyl-ACP dehydratase	-1.38373	9.41548	5.81854e-50	1.24629e-48
SMU_1744	fabH	3-oxoacyl-ACP synthase	-1.38917	9.75048	6.75071e-48	1.33143e-46
SMU_883	dexB	dextran glucosidase DexB	-1.40114	7.79984	6.32726e-41	9.93611e-40
SMU_2074	nrdD	anaerobic ribonucleoside triphosphate reductase	-1.40194	9.6598	9.37453e-48	1.83079e-46
SMU_1533	atpG	ATP synthase F0F1 subunit A	-1.4032	10.0134	2.09738e-53	5.22249e-52
SMU_1521	SMU_1521	amino acid ABC transporter permease	-1.40339	7.73179	8.28632e-40	1.19611e-38
SMU_831	SMU_831	hypothetical protein SMU_831	-1.40705	10.1642	3.03124e-33	3.19484e-32
SMU_136c	SMU_136c	transcriptional regulator	-1.43729	4.84739	1.93693e-14	8.59324e-14
SMU_278	SMU_278	hypothetical protein SMU_278	-1.44654	6.65405	2.69224e-16	1.35087e-15
SMU_1366c	SMU_1366c	ABC transporter ATP-binding protein	-1.4504	-1.57683	0.0362044	0.0500132
SMU_886	galK	galactokinase	-1.45627	4.75508	7.74163e-18	4.15669e-17
SMU_1738	bccP	biotin carboxyl carrier protein of acetyl-CoA carboxylase	-1.45698	9.24505	1.47198e-56	3.96241e-55
SMU_402	pfl	pyruvate formate-lyase	-1.48986	13.7955	4.78319e-52	1.14796e-50
SMU_1118c	SMU_1118c	ABC sugar transporter- permease	-1.49838	8.86384	1.17043e-37	1.52385e-36
SMU_1073	fthS	formate--tetrahydrofolate ligase	-1.50716	9.48975	3.63625e-49	7.62465e-48
SMU_577	lytS	histidine kinase LytS	-1.51464	7.96103	1.15722e-46	2.15438e-45
SMU_1739	fabF	3-oxoacyl-ACP synthase	-1.51468	10.6181	1.06288e-63	3.52877e-62
SMU_100	SMU_100	PTS system sorbose transporter subunit IIB	-1.51992	4.75796	7.70074e-08	2.06181e-07
SMU_882	msmK	multiple sugar-binding ABC transporter ATP-binding protein- MsmK	-1.53707	6.99429	6.95362e-34	7.61077e-33
SMU_1743	acp	acyl carrier protein	-1.54532	6.60243	2.49442e-13	1.03303e-12
SMU_1742c	SMU_1742c	trans-2-enoyl-ACP reductase	-1.56269	10.2119	1.20903e-63	3.94817e-62
SMU_1913c	SMU_1913c	immunity protein- BLpL-like	-1.57991	7.94573	6.57943e-30	6.18218e-29
SMU_576	lytR	response regulator LytR	-1.58378	6.37519	9.68198e-33	1.00451e-31
SMU_1511c	SMU_1511c	acetyltransferase	-1.60638	7.45944	2.22721e-48	4.43661e-47
SMU_1531	atpE	ATP synthase F0F1 subunit delta	-1.61363	9.16618	5.35417e-47	1.01576e-45
SMU_1119c	SMU_1119c	sugar ABC transporter permease	-1.62046	8.89024	3.12379e-59	9.15087e-58
SMU_881	gtfA	sucrose phosphorylase GtfA	-1.64213	7.4115	1.19052e-37	1.53995e-36
SMU_1912c	SMU_1912c	hypothetical protein SMU_1912c	-1.66759	6.20445	1.31063e-10	4.35856e-10
SMU_503c	SMU_503c	hypothetical protein SMU_503c	-1.68616	5.61221	1.18174e-26	9.6083e-26
SMU_241c	SMU_241c	amino acid ABC transporter ATP-binding protein	-1.69998	7.08033	2.13418e-48	4.29423e-47
SMU_1120	SMU_1120	sugar ABC transporter ATP-binding protein	-1.70818	9.56958	1.97602e-82	1.15771e-80
SMU_2047	ptsG	PTS system glucose-specific transporter subunit IIABC	-1.70989	11.1327	3.73013e-77	1.90524e-75
SMU_877	agaL	alpha-galactosidase	-1.73392	7.47549	2.57275e-40	3.97281e-39
SMU_1741	fabD	malonyl CoA-ACP transacylase	-1.73632	10.3383	1.10353e-91	9.55752e-90
SMU_30	purL	phosphoribosylformylglycinamidine synthase	-1.7364	8.93225	1.40962e-51	3.19086e-50
SMU_1520	SMU_1520	ABC transporter glutamine binding protein	-1.73741	7.90985	2.49078e-65	9.02114e-64
SMU_616	SMU_616	hypothetical protein SMU_616	-1.7464	7.40376	7.52985e-23	5.19013e-22
SMU_960	rplL	50S ribosomal protein L7/L12	-1.76724	6.06732	2.40079e-23	1.66633e-22
SMU_1924	gcrR	response regulator GcrR for glucan-binding protein C	-1.77064	9.2316	4.27259e-80	2.36417e-78
SMU_1740	fabG	3-ketoacyl-ACP reductase	-1.77676	10.0412	2.13356e-80	1.2143e-78
SMU_880	msmG	multiple sugar-binding ABC transporter permease MsmG	-1.78482	6.75425	1.05378e-50	2.30674e-49
SMU_878	msmE	multiple sugar-binding ABC transporter- sugar-binding protein MsmE	-1.78566	6.72633	5.74301e-35	6.50005e-34
SMU_1907	SMU_1907	hypothetical protein SMU_1907	-1.79187	5.85648	3.60626e-27	2.95624e-26
SMU_1909c	SMU_1909c	hypothetical protein SMU_1909c	-1.80314	8.19144	1.76204e-44	3.10619e-43
SMU_1024c	SMU_1024c	transposase fragment	-1.8291	-0.0559421	2.45198e-06	5.60132e-06
SMU_1512	syfA	phenylalanyl-tRNA synthetase subunit alpha	-1.83508	8.63673	1.72313e-73	7.30312e-72
SMU_1908c	SMU_1908c	hypothetical protein SMU_1908c	-1.8433	6.00161	2.76942e-13	1.13746e-12
SMU_609	SMU_609	40K cell wall protein	-1.84443	6.32285	1.54065e-31	1.54999e-30
SMU_1910c	SMU_1910c	hypothetical protein SMU_1910c	-1.8497	7.67374	1.50645e-25	1.17221e-24
SMU_1125c	SMU_1125c	hypothetical protein SMU_1125c	-1.87803	5.94181	5.71474e-40	8.43242e-39
SMU_1571	SMU_1571	MsmK-like ABC transporter ATP-binding protein	-1.88737	6.92535	1.61742e-54	4.13065e-53
SMU_957	rplJ	50S ribosomal protein L10	-1.8928	8.91574	7.2127e-75	3.19282e-73
SMU_279	SMU_279	hypothetical protein SMU_279	-1.91461	4.93659	3.08253e-24	2.20086e-23
SMU_242c	SMU_242c	amino acid ABC transporter permease	-1.91796	8.2123	1.32557e-68	4.98214e-67
SMU_1124	pdp	pyrimidine-nucleoside phosphorylase	-1.92537	7.13391	1.53317e-60	4.69859e-59
SMU_1519	glnQ	amino acid ABC transporter ATP-binding protein	-1.93785	8.02985	2.69848e-62	8.39902e-61
SMU_879	msmF	multiple sugar-binding ABC transporter permease MsmF	-1.95238	6.4245	4.50204e-53	1.10717e-51
SMU_1569	malF	maltose ABC transporter permease	-2.00372	7.20268	3.91777e-64	1.34555e-62
SMU_21	mreD	cell shape-determining protein MreD	-2.02037	5.60428	6.09777e-27	4.97818e-26
SMU_1510	syfB	phenylalanyl-tRNA synthetase subunit beta	-2.0301	10.31	3.04788e-86	2.42855e-84
SMU_296	SMU_296	hypothetical protein SMU_296	-2.03555	7.63193	7.90915e-56	2.10067e-54
SMU_652c	SMU_652c	nitrate ABC transporter ATP-binding protein	-2.05629	6.73552	2.12999e-13	8.93251e-13
SMU_1570	malG	maltose ABC transporter permease	-2.0628	6.53136	1.65183e-58	4.70063e-57
SMU_980	bglP	PTS system beta-glucoside-specific transporter subunit II	-2.06282	6.03911	8.32255e-45	1.49356e-43
SMU_653c	SMU_653c	ABC transporter permease	-2.10061	6.80382	9.72423e-21	5.9786e-20
SMU_1841	scrA	PTS system sucrose-specific transporter subunit IIABC	-2.12725	8.22402	1.07475e-84	8.23426e-83
SMU_618	SMU_618	hypothetical protein SMU_618	-2.18443	10.4714	2.23238e-32	2.29222e-31
SMU_1404c	cas1	hypothetical protein SMU_1404c	-2.23721	7.06651	2.33488e-76	1.1074e-74
SMU_1879	SMU_1879	PTS system mannose-specific transporter subunit IID	-2.24559	10.5599	4.31823e-136	6.61685e-134
SMU_363	glnR	transcriptional regulator; glutamine synthetase repressor	-2.28828	8.91404	1.21702e-122	1.51519e-120
SMU_1405c	cas9	hypothetical protein SMU_1405c	-2.30684	8.57516	3.9655e-83	2.72389e-81
SMU_1568	malX	maltose ABC transporter substrate-binding protein	-2.31865	8.36098	1.06189e-103	1.1133e-101
SMU_1403c	cas2	hypothetical protein SMU_1403c	-2.32298	5.69902	1.99022e-57	5.50627e-56
SMU_364	glnA	glutamate--ammonia ligase	-2.33454	10.2181	1.41583e-141	2.82032e-139
SMU_1878	ptnC	PTS system mannose-specific transporter subunit IIC	-2.34436	10.5754	2.1497e-79	1.13653e-77
SMU_651c	SMU_651c	ABC transporter substrate-binding protein	-2.36629	7.86777	5.40083e-35	6.14769e-34
SMU_294	SMU_294	hypothetical protein SMU_294	-2.37623	6.24524	8.01751e-71	3.19418e-69
SMU_574c	SMU_574c	hypothetical protein SMU_574c	-2.4577	4.41895	5.74338e-06	1.27262e-05
SMU_29	purC	phosphoribosylaminoimidazolesuccinocarboxamide synthase	-2.55167	5.52802	1.74724e-38	2.41701e-37
SMU_1402c	SMU_1402c	hypothetical protein SMU_1402c	-2.55957	6.32764	8.4921e-67	3.13264e-65
SMU_1600	ptcB	PTS system cellobiose transporter subunit IIB	-2.5857	1.63326	1.80371e-11	6.48554e-11
SMU_914c	SMU_914c	hypothetical protein SMU_914c	-2.67984	6.59146	3.45416e-76	1.60016e-74
SMU_295	SMU_295	hypothetical protein SMU_295	-2.683	6.11051	3.70225e-65	1.31694e-63
SMU_1877	ptnA	PTS system mannose-specific transporter subunit IIAB	-2.79236	10.2875	7.5509e-184	3.00828e-181
SMU_916c	queE	hypothetical protein SMU_916c	-2.81796	6.59088	1.00305e-82	6.05477e-81
SMU_182	sloA	iron ABC transporter ATP-binding protein	-2.88691	5.33381	1.71361e-30	1.64904e-29
SMU_1596	ptcC	cellobiose phosphotransferase system IIC component	-2.91946	5.31886	4.32419e-40	6.5256e-39
SMU_915c	queF	7-cyano-7-deazaguanine reductase	-2.95806	6.97697	5.32374e-103	5.30245e-101
SMU_919c	queC	ATPase- confers aluminum resistance	-2.96588	6.4717	2.50239e-84	1.84621e-82
SMU_917c	SMU_917c	6-pyruvoyl tetrahydrobiopterin synthase	-2.99286	5.91793	8.76807e-71	3.4247e-69
SMU_575c	SMU_575c	hypothetical protein SMU_575c	-3.00108	4.19663	7.86567e-13	3.13368e-12
SMU_1598	ptcA	cellobiose phosphotransferase system IIA component	-3.0026	1.36356	8.10067e-19	4.55834e-18
SMU_1597c	SMU_1597c	hypothetical protein SMU_1597c	-3.06273	2.98571	1.40948e-22	9.68167e-22
SMU_438c	SMU_438c	(R)-2-hydroxyglutaryl-CoA dehydratase activator-like protein	-3.16159	9.09262	7.16578e-151	1.78428e-148
SMU_1599	celR	transcriptional regulator	-3.61822	5.27888	1.12195e-48	2.30404e-47

## Sheet: Glucose50
geneID	Name	Annotation	logFC	logCPM	PValue	FDR
SMU_137	mleS	malate dehydrogenase	4.35669	8.24702	3.94847e-77	1.51029e-75
SMU_139	oxdC	hypothetical protein SMU_139	4.32558	7.81993	2.79654e-70	9.27053e-69
SMU_140	gshR	glutathione reductase	4.08947	7.82644	2.62529e-83	1.24326e-81
SMU_141	SMU_141	hypothetical protein SMU_141	4.08316	6.91629	1.16978e-60	2.90836e-59
SMU_138	mleP	malate permease	4.07985	7.50512	3.32389e-64	9.18224e-63
SMU_1322	butA	acetoin reductase	2.57847	9.7207	3.39265e-247	1.3496e-244
SMU_529	SMU_529	hypothetical protein SMU_529	2.39302	-1.75862	0.00161536	0.00261215
SMU_211c	SMU_211c	hypothetical protein SMU_211c	2.2664	3.08819	7.54076e-14	3.06719e-13
SMU_940c	patB	hemolysin III	2.1864	9.35369	1.09098e-156	2.16997e-154
SMU_1889c	SMU_1889c	hypothetical protein SMU_1889c	2.11303	4.79139	4.78623e-21	2.99365e-20
SMU_753	SMU_753	hypothetical protein SMU_753	1.97597	9.08349	6.00967e-69	1.86769e-67
SMU_1867c	adhB	alcohol dehydrogenase	1.96605	10.4301	1.42887e-148	2.18617e-146
SMU_664	argJ	bifunctional ornithine acetyltransferase/N-acetylglutamate synthase	1.94044	6.36007	1.36147e-51	2.73532e-50
SMU_1681c	SMU_1681c	hypothetical protein SMU_1681c	1.92537	7.91097	7.21404e-100	4.3481e-98
SMU_1492	lacF	PTS system lactose-specific transporter subunit IIA	1.92011	1.90423	5.45542e-11	1.78174e-10
SMU_213c	SMU_213c	hypothetical protein SMU_213c	1.89988	0.578356	2.17777e-08	5.82203e-08
SMU_1004	gtfB	glucosyltransferase-I	1.82492	10.3919	5.92656e-118	5.35815e-116
SMU_910	gtfD	glucosyltransferase-S	1.8235	12.4841	4.61576e-156	8.34614e-154
SMU_666	argD	acetylornithine aminotransferase	1.77697	7.61904	4.27602e-84	2.07439e-82
SMU_119	adh	alcohol dehydrogenase	1.75648	7.70638	2.77137e-96	1.57493e-94
SMU_1895c	SMU_1895c	hypothetical protein SMU_1895c	1.72634	6.29407	2.04456e-23	1.43697e-22
SMU_1091	wapE	cell wall protein- WapE	1.72588	10.0542	1.04217e-144	1.48063e-142
SMU_2028	ftf	beta-D-fructosyltransferase	1.71888	11.8444	9.22309e-167	2.62068e-164
SMU_299c	ip	bacteriocin peptide	1.71424	5.46755	4.27944e-39	5.56327e-38
SMU_1603	lguL	lactoylglutathione lyase	1.70458	7.71992	3.24762e-82	1.46807e-80
SMU_665	argB	acetylglutamate kinase	1.68321	5.21184	1.3661e-32	1.37231e-31
SMU_1897	SMU_1897	ABC transporter ATP-binding protein	1.68129	5.04969	2.19813e-30	2.04302e-29
SMU_1400c	SMU_1400c	hypothetical protein SMU_1400c	1.63814	5.81401	8.37067e-39	1.08112e-37
SMU_196c	SMU_196c	transfer protein	1.59601	4.93464	2.04247e-11	6.8623e-11
SMU_204c	SMU_204c	hypothetical protein SMU_204c	1.57272	1.88946	3.32899e-05	6.58186e-05
SMU_209c	SMU_209c	hypothetical protein SMU_209c	1.56421	3.75796	5.57136e-06	1.189e-05
SMU_1563	pacL	cation-transporting P-type ATPase PacL	1.55856	10.5551	1.86453e-106	1.19631e-104
SMU_202c	SMU_202c	hypothetical protein SMU_202c	1.54604	3.74403	1.03828e-07	2.64762e-07
SMU_207c	SMU_207c	transposon protein	1.52845	5.05437	1.42962e-14	6.08888e-14
SMU_212c	SMU_212c	hypothetical protein SMU_212c	1.49568	-0.515253	0.000322895	0.000568856
SMU_264	aguA	agmatine deiminase	1.47681	6.86007	2.7611e-50	5.23031e-49
SMU_208c	SMU_208c	transposon protein	1.45842	6.24083	1.63229e-11	5.52146e-11
SMU_1900	comB	hypothetical protein SMU_1900	1.45823	5.63169	1.00758e-10	3.22719e-10
SMU_1296	yghU	S-transferase	1.45565	8.23625	4.4973e-78	1.75395e-76
SMU_1479	SMU_1479	hypothetical protein SMU_1479	1.45509	7.59293	8.79722e-18	4.44103e-17
SMU_1680c	SMU_1680c	hypothetical protein SMU_1680c	1.45287	8.76163	2.8215e-88	1.43896e-86
SMU_118c	SMU_118c	esterase	1.44856	8.0912	4.06671e-69	1.28392e-67
SMU_528c	SMU_528c	hypothetical protein SMU_528c	1.43472	5.92997	5.59767e-33	5.67966e-32
SMU_1295	add	adenosine deaminase	1.41032	7.47665	1.21286e-59	2.94194e-58
SMU_263	aguD	amino acid antiporter	1.40735	6.16353	1.45704e-25	1.13205e-24
SMU_739c	SMU_739c	hypothetical protein SMU_739c	1.39711	6.69781	1.02405e-40	1.3856e-39
SMU_328	SMU_328	carbonic anhydrase	1.3916	9.22918	4.46051e-81	1.92868e-79
SMU_1232c	SMU_1232c	hypothetical protein SMU_1232c	1.39041	7.47873	4.35774e-47	7.34539e-46
SMU_837	ycgG	reductase	1.3879	7.12119	7.71601e-44	1.16266e-42
SMU_329	SMU_329	hypothetical protein SMU_329	1.38011	9.65592	2.51791e-98	1.47298e-96
SMU_270	sgaT	PTS system ascorbate-specific transporter subunit IIC	1.36268	6.90317	5.62541e-33	5.67966e-32
SMU_197c	SMU_197c	hypothetical protein SMU_197c	1.35367	6.56332	1.86495e-19	1.05082e-18
SMU_1869	trxA	thioredoxin	1.34469	9.74858	1.03276e-64	2.97704e-63
SMU_210c	SMU_210c	hypothetical protein SMU_210c	1.33288	2.82332	1.62042e-07	4.0746e-07
SMU_672	citC	isocitrate dehydrogenase	1.31348	8.0597	4.30118e-50	8.07079e-49
SMU_589	hslA	DNA-binding protein	1.30704	11.0031	7.63956e-50	1.39405e-48
SMU_1252	pgk	glycerate kinase	1.28717	6.89089	5.15166e-40	6.8311e-39
SMU_205c	SMU_205c	hypothetical protein SMU_205c	1.28294	1.80337	0.000361584	0.000632534
SMU_303	SMU_303	hypothetical protein SMU_303	1.27972	9.20662	2.20887e-82	1.02173e-80
SMU_1396	gbpC	glucan-binding protein GbpC	1.2728	9.40017	2.31195e-79	9.19695e-78
SMU_206c	SMU_206c	hypothetical protein SMU_206c	1.27026	0.516182	0.00867164	0.0127573
SMU_809	uvrB	excinuclease ABC subunit B	1.26284	8.87114	2.90376e-57	6.6386e-56
SMU_148	adhE	bifunctional acetaldehyde-CoA/alcohol dehydrogenase	1.2625	11.2784	5.23883e-30	4.82409e-29
SMU_2147c	SMU_2147c	hypothetical protein SMU_2147c	1.25232	10.2817	1.99845e-69	6.51627e-68
SMU_1218	gatA	amidase	1.24936	7.93625	6.37511e-34	6.89136e-33
SMU_671	citZ	citrate synthase	1.2395	7.75351	3.42366e-46	5.58169e-45
SMU_2056	cshA	recombination factor protein RarA	1.23859	9.17081	8.20942e-63	2.17714e-61
SMU_862	SMU_862	permease	1.22971	10.0648	4.00896e-69	1.28392e-67
SMU_1412c	yhcA	ABC transporter membrane protein subunit and ATP-binding protein	1.22663	9.60877	1.58056e-71	5.32837e-70
SMU_424	copY	negative transcriptional regulator- CopY	1.22635	5.61959	4.71984e-18	2.42578e-17
SMU_1235	thdF	tRNA modification GTPase TrmE	1.20182	8.4247	4.31758e-57	9.75871e-56
SMU_855	SMU_855	hypothetical protein SMU_855	1.19962	8.91768	6.84753e-21	4.24291e-20
SMU_863	SMU_863	ABC transporter ATP-binding protein	1.19341	8.88564	3.66859e-45	5.74553e-44
SMU_385	SMU_385	glycoprotein endopeptidase	1.19323	6.53904	1.76852e-29	1.56337e-28
SMU_304	cdd	deaminase	1.19299	8.04699	5.36992e-42	7.68401e-41
SMU_1075	dfpA	phosphopantothenoylcysteine decarboxylase	1.19248	8.04908	1.92983e-50	3.72663e-49
SMU_1496	lacA	galactose-6-phosphate isomerase subunit LacA	1.18113	0.76218	0.000107542	0.000202751
SMU_838	gshR	glutathione reductase	1.17462	8.83455	2.83468e-44	4.33705e-43
SMU_663	argC	N-acetyl-gamma-glutamyl-phosphate reductase	1.17421	5.04177	3.31213e-18	1.72006e-17
SMU_1817c	SMU_1817c	maturase-like protein	1.1742	3.49323	9.59185e-09	2.66455e-08
SMU_2057c	zccE	cadmium-transporting ATPase	1.17231	8.88951	1.25959e-60	3.093e-59
SMU_1613c	SMU_1613c	dephospho-CoA kinase	1.16338	7.68991	3.67856e-41	5.08101e-40
SMU_262	argF	putrescine carbamoyltransferase	1.16323	5.90361	4.74759e-17	2.3316e-16
SMU_1553c	SMU_1553c	hypothetical protein SMU_1553c	1.16199	1.49439	2.56058e-05	5.12891e-05
SMU_387	gcp	UGMP family protein	1.15784	8.03031	2.31897e-44	3.60346e-43
SMU_638	rsuA	16S pseudouridylate synthase	1.15665	7.95117	3.15796e-36	3.71667e-35
SMU_1602	frp	NAD(P)H-flavin oxidoreductase	1.15592	8.1082	2.11489e-34	2.36321e-33
SMU_754	hprK	HPr kinase/phosphorylase	1.1502	11.0961	2.47902e-59	5.86997e-58
SMU_199c	SMU_199c	hypothetical protein SMU_199c	1.13912	2.8271	9.17309e-05	0.00017393
SMU_113	pfk	fructose-1-phosphate kinase	1.13085	3.60756	2.12793e-10	6.68635e-10
SMU_1898	SMU_1898	ABC transporter ATP-binding protein/permease	1.13051	5.676	7.13933e-18	3.62248e-17
SMU_864	SMU_864	ABC transporter permease	1.12912	9.28571	1.07058e-48	1.91836e-47
SMU_2081	SMU_2081	hypothetical protein SMU_2081	1.12374	7.77239	1.70786e-37	2.1099e-36
SMU_679	ycgG	oxidoreductase	1.12065	5.8613	6.57761e-21	4.0884e-20
SMU_772	gbpD	glucan-binding protein D	1.11393	7.51491	1.13388e-35	1.30363e-34
SMU_1725	SMU_1725	acylphosphatase	1.11233	5.03361	2.78217e-09	8.04321e-09
SMU_670	citB	aconitate hydratase	1.11084	8.47288	5.66297e-38	7.08405e-37
SMU_1649	exoA	exodeoxyribonuclease III	1.09791	9.38367	1.35614e-59	3.24984e-58
SMU_1754c	SMU_1754c	hypothetical protein SMU_1754c	1.09384	5.60759	1.18791e-15	5.4567e-15
SMU_2027	hdiR	transcriptional regulator	1.09288	6.65381	1.86901e-21	1.19149e-20
SMU_248	SMU_248	ABC transporter membrane protein	1.09256	10.7102	5.4838e-62	1.41653e-60
SMU_807	SMU_807	hypothetical protein SMU_807	1.08889	6.968	5.92888e-24	4.27266e-23
SMU_215c	SMU_215c	hypothetical protein SMU_215c	1.0862	-0.738026	0.0215311	0.0300318
SMU_1980c	SMU_1980c	hypothetical protein SMU_1980c	1.08381	0.752208	0.00103265	0.00170593
SMU_1578	birA	bifunctional biotin-	1.08071	7.56762	9.66369e-34	1.0224e-32
SMU_114	fruC	PTS system fructose-specific transporter subunit IIBC	1.07864	5.19806	2.40027e-15	1.08503e-14
SMU_1525	murA	UDP-N-acetylglucosamine 1-carboxyvinyltransferase	1.07097	9.40297	7.65479e-56	1.67312e-54
SMU_1003	gidA	tRNA (uracil-5-)-methyltransferase Gid	1.0661	8.9853	3.51037e-47	6.01907e-46
SMU_2036	pepO	peptidase	1.06584	11.5135	5.45905e-50	1.01477e-48
SMU_275	rmpF	L-ribulose-5-phosphate 4-epimerase	1.06281	6.48313	1.20928e-22	8.18114e-22
SMU_924	tpx	lipid hydroperoxide peroxidase	1.06222	8.73231	2.35546e-51	4.68501e-50
SMU_1658	nrgA	ammonium transporter	1.05878	3.58265	3.67242e-08	9.62377e-08
SMU_180	SMU_180	oxidoreductase	1.05489	10.0744	2.54224e-42	3.69089e-41
SMU_611	rheA	ATP-dependent RNA helicase- DEAD-box family	1.05345	11.8615	7.38531e-51	1.45439e-49
SMU_738	SMU_738	hypothetical protein SMU_738	1.05264	3.44055	1.1337e-08	3.13186e-08
SMU_993	ylqL	GTPase YlqF	1.04105	7.91216	1.5627e-39	2.05842e-38
SMU_272	ptxA	PTS system transporter subunit IIA	1.03393	7.57259	6.02196e-30	5.51967e-29
SMU_1816c	SMU_1816c	maturase-like protein	1.0322	3.05649	2.08421e-08	5.58691e-08
SMU_1560	SMU_1560	hypothetical protein SMU_1560	1.0307	5.22267	9.36199e-14	3.78476e-13
SMU_441	SMU_441	transcriptional regulator	1.02736	6.23545	1.26269e-17	6.3582e-17
SMU_629	sodA	manganese-type superoxide dismutase- Fe/Mn-SOD	1.02236	10.5201	3.5449e-39	4.63869e-38
SMU_1068c	SMU_1068c	ABC transporter ATP-binding protein	1.0211	6.36677	4.14787e-19	2.2917e-18
SMU_349	ksgA	KsgA/Dim1 family 16S ribosomal RNA methyltransferase	1.01852	8.77279	5.13749e-27	4.20513e-26
SMU_1679c	SMU_1679c	hypothetical protein SMU_1679c	1.00718	8.53123	2.9443e-41	4.09525e-40
SMU_274	rmpE	L-xylulose 5-phosphate 3-epimerase	1.00568	7.82439	5.32488e-23	3.62712e-22
SMU_602	SMU_602	sodium-dependent transporter	1.00389	6.64256	6.00583e-15	2.61965e-14
SMU_179	SMU_179	hypothetical protein SMU_179	1.00269	7.40115	8.0141e-21	4.935e-20
SMU_267c	gshAB	bifunctional glutamate--cysteine ligase/glutathione synthetase	1.00222	9.46368	1.64819e-45	2.66525e-44
SMU_1822	aspS	aspartyl-tRNA synthetase	0.999939	9.4723	2.29705e-46	3.7759e-45
SMU_1969c	SMU_1969c	transcriptional regulator	0.998968	2.62556	1.8383e-05	3.76171e-05
SMU_1207	mobC	hypothetical protein SMU_1207	0.998889	8.80121	6.10137e-37	7.44517e-36
SMU_654	SMU_654	ABC transporter ATP-binding protein MutF	0.990595	1.64364	3.85426e-05	7.54896e-05
SMU_297	polA	DNA polymerase I	0.982363	10.7896	1.39786e-55	3.02211e-54
SMU_1819	gatB	aspartyl/glutamyl-tRNA amidotransferase subunit B	0.977762	10.8382	7.36144e-50	1.35573e-48
SMU_1495	lacB	galactose-6-phosphate isomerase subunit LacB	0.977742	1.8441	5.64131e-05	0.000109149
SMU_646	gph	phosphatase	0.977712	6.9194	1.93556e-23	1.36519e-22
SMU_187c	dusA	hypothetical protein SMU_187c	0.975923	9.1003	6.065e-36	7.01353e-35
SMU_1117	naoX	NADH oxidase (H2O-forming)	0.973927	9.15803	1.38053e-34	1.56016e-33
SMU_2055	SMU_2055	acetyltransferase	0.970968	7.93873	2.76305e-27	2.30912e-26
SMU_1467	apt	adenine phosphoribosyltransferase	0.97052	8.76314	2.06397e-45	3.31067e-44
SMU_1614	mutM	formamidopyrimidine/5-formyluracil/ 5-hydroxymethyluracil DNA glycosylase	0.969935	7.56438	4.18955e-26	3.3466e-25
SMU_249	nifS	NifS protein-like protein class-V aminotransferase	0.96379	10.4442	1.08747e-52	2.20712e-51
SMU_678	ycgG	oxidoreductase	0.961811	5.70902	1.42271e-14	6.07249e-14
SMU_1030	SMU_1030	polyribonucleotide nucleotidyltransferase	0.960552	-0.555996	0.0283089	0.0387252
SMU_942	mvaA	hydroxymethylglutaryl-CoA reductase	0.960368	9.56013	3.97254e-47	6.75331e-46
SMU_271	ptxB	PTS system transporter subunit IIB	0.956684	6.71112	4.22678e-18	2.178e-17
SMU_101	nigC	PTS system sorbose transporter subunit IIC	0.952853	5.57537	3.00452e-09	8.66087e-09
SMU_1753c	SMU_1753c	hypothetical protein SMU_1753c	0.951579	5.58063	6.27366e-12	2.17772e-11
SMU_1622	msrA	methionine sulfoxide reductase A	0.949318	6.59991	1.58312e-18	8.44189e-18
SMU_755	lgt	prolipoprotein diacylglyceryl transferase	0.947708	10.4176	3.87138e-38	4.87353e-37
SMU_994	rnhB	ribonuclease HII	0.942988	7.96768	7.6816e-25	5.74387e-24
SMU_1191	pfkA	6-phosphofructokinase	0.94188	11.4951	2.33633e-45	3.71756e-44
SMU_1984	comYC	competence protein ComYC	0.941546	1.01824	0.000462752	0.000801057
SMU_793	SMU_793	hypothetical protein SMU_793	0.939265	7.13985	3.16475e-19	1.7534e-18
SMU_582	ispA	farnesyl diphosphate synthase	0.937857	8.40503	6.52057e-34	7.0105e-33
SMU_1621c	SMU_1621c	hypothetical protein SMU_1621c	0.93713	2.76802	5.35158e-06	1.14578e-05
SMU_1734	accA	acetyl-CoA carboxylase subunit alpha	0.936177	9.85403	7.47743e-19	4.03052e-18
SMU_1410	frdC	reductase	0.933474	5.98342	1.19772e-13	4.80297e-13
SMU_1251	SMU_1251	hypothetical protein SMU_1251	0.932869	5.73195	1.43822e-12	5.19168e-12
SMU_1474c	rnz	ribonuclease Z	0.929747	7.34093	7.94007e-22	5.17797e-21
SMU_298	SMU_298	hypothetical protein SMU_298	0.927866	8.34029	8.22283e-29	7.11096e-28
SMU_1432c	bgc	endoglucanase	0.927497	8.76822	2.83846e-33	2.95586e-32
SMU_676	gapN	NADP-dependent glyceraldehyde-3-phosphate dehydrogenase	0.927088	12.0307	1.01376e-46	1.69442e-45
SMU_527	SMU_527	hypothetical protein SMU_527	0.926284	8.47113	3.07316e-38	3.89332e-37
SMU_1561	trkB	potassium uptake system protein TrkB	0.924239	7.36411	2.32099e-23	1.61981e-22
SMU_1791c	SMU_1791c	hypothetical protein SMU_1791c	0.923431	7.69002	5.49315e-25	4.17018e-24
SMU_200c	SMU_200c	hypothetical protein SMU_200c	0.9214	0.959238	0.0133395	0.0191846
SMU_265	aguC	amino acid kinase	0.913872	6.91091	4.49859e-21	2.83155e-20
SMU_943c	mvaS	hydroxymethylglutaryl-CoA synthase	0.912534	9.33985	4.47117e-42	6.44431e-41
SMU_946	pnuC	permease	0.905936	7.82277	6.72889e-28	5.67108e-27
SMU_1040c	ydfG	oxidoreductase	0.902016	7.31732	7.46566e-24	5.36072e-23
SMU_1723c	SMU_1723c	hypothetical protein SMU_1723c	0.900003	8.31572	2.64379e-25	2.03818e-24
SMU_123	polC	DNA polymerase III PolC	0.896425	10.7704	1.51333e-46	2.50834e-45
SMU_1239	pepV	dipeptidase PepV	0.896157	10.2482	6.70681e-44	1.01831e-42
SMU_1862	SMU_1862	hypothetical protein SMU_1862	0.893648	4.86338	4.14691e-09	1.18339e-08
SMU_1850	pepP	aminopeptidase	0.887285	9.2874	1.89662e-40	2.54891e-39
SMU_1452	alsS	acetolactate synthase	0.885949	9.88418	2.73867e-37	3.36248e-36
SMU_1556	pepM	methionine aminopeptidase	0.885739	9.43984	1.91347e-31	1.86563e-30
SMU_1949	pbp2a	membrane carboxypeptidase- penicillin-binding protein 2a	0.884744	9.56854	3.22019e-40	4.29862e-39
SMU_1029	SMU_1029	hypothetical protein SMU_1029	0.880833	0.103615	0.0136166	0.0195548
SMU_1203	ilvE	branched-chain amino acid aminotransferase	0.879742	9.84427	3.07326e-29	2.69283e-28
SMU_1293c	SMU_1293c	hypothetical protein SMU_1293c	0.879487	10.4492	5.59628e-31	5.3773e-30
SMU_1620	phoH	phosphate starvation-induced protein PhoH	0.875961	8.86983	7.83347e-27	6.3595e-26
SMU_273	rmpD	3-keto-L-gulonate-6-phosphate decarboxylase	0.870475	7.34862	3.4324e-22	2.26061e-21
SMU_1499	rexA	exonuclease RexA	0.86908	9.70232	1.12754e-41	1.59056e-40
SMU_442	SMU_442	hypothetical protein SMU_442	0.86445	6.99149	2.36084e-16	1.13423e-15
SMU_1323	gloB	hydrolase	0.863832	8.35137	4.26751e-30	3.94794e-29
SMU_1454c	yljI	hypothetical protein SMU_1454c	0.86285	7.75719	4.59344e-20	2.70306e-19
SMU_214c	SMU_214c	hypothetical protein SMU_214c	0.854219	0.625522	0.0185513	0.0261321
SMU_950	lepA	GTP-binding protein YsxC	0.853085	10.0829	5.24469e-23	3.58477e-22
SMU_1619c	SMU_1619c	metal-binding heat shock protein	0.851147	7.37023	2.17092e-20	1.30059e-19
SMU_1794c	SMU_1794c	hypothetical protein SMU_1794c	0.849463	6.02601	2.64071e-12	9.39601e-12
SMU_1616c	SMU_1616c	hypothetical protein SMU_1616c	0.848789	6.63355	3.73268e-13	1.40081e-12
SMU_1437	yvyH	UDP-N-acetylglucosamine 2-epimerase	0.848578	9.04461	2.16917e-29	1.90906e-28
SMU_854	rluD	pseudouridylate synthase	0.847666	8.6281	1.58881e-29	1.41078e-28
SMU_1241	uvrC	excinuclease ABC subunit C	0.847585	9.22425	8.23803e-31	7.80259e-30
SMU_143c	def	peptide deformylase	0.846192	7.52782	7.14846e-16	3.31429e-15
SMU_1770	valS	valyl-tRNA synthetase	0.84263	11.3073	2.12658e-28	1.83107e-27
SMU_1257c	SMU_1257c	hypothetical protein SMU_1257c	0.834899	8.97073	2.65807e-18	1.384e-17
SMU_201c	SMU_201c	transposon protein	0.834854	4.57275	0.000938415	0.00156063
SMU_1968c	SMU_1968c	hypothetical protein SMU_1968c	0.823435	5.01271	1.62445e-09	4.77963e-09
SMU_1067c	SMU_1067c	ABC transporter permease	0.821112	6.78032	3.96853e-16	1.87047e-15
SMU_515	mycA	hypothetical protein SMU_515	0.820835	5.08315	1.27075e-08	3.48142e-08
SMU_2050c	prmA	50S ribosomal protein L11 methyltransferase	0.813379	7.72092	5.33866e-16	2.48679e-15
SMU_40	SMU_40	hypothetical protein SMU_40	0.811939	-1.05242	0.127141	0.157658
SMU_1820c	gatA	aspartyl/glutamyl-tRNA amidotransferase subunit A	0.80798	10.8973	5.08842e-33	5.21695e-32
SMU_728	SMU_728	oxidoreductase	0.807351	5.9498	2.73363e-11	9.13814e-11
SMU_1151c	SMU_1151c	hypothetical protein SMU_1151c	0.804025	8.48488	7.93101e-30	7.17035e-29
SMU_548	murD	UDP-N-acetylmuramoyl-L-alanyl-D-glutamate synthetase	0.803014	9.53406	6.96072e-34	7.44348e-33
SMU_1269	serB	phosphoserine phosphatase	0.800863	7.19506	2.42882e-13	9.3261e-13
SMU_1222	pyrF	orotidine 5\'-phosphate decarboxylase	0.800835	7.79553	1.09096e-19	6.25338e-19
SMU_656	SMU_656	protein MutE	0.799827	0.66127	0.00933781	0.0136867
SMU_381c	comR	hypothetical protein SMU_381c	0.798672	8.71286	2.12796e-25	1.64689e-24
SMU_1502c	SMU_1502c	hypothetical protein SMU_1502c	0.797886	5.59463	6.2686e-09	1.76855e-08
SMU_860	carB	carbamoyl phosphate synthase large subunit	0.794226	11.1759	1.47633e-32	1.47558e-31
SMU_645	pepB	oligopeptidase	0.793493	8.10246	1.4969e-22	9.99103e-22
SMU_944	thyA	thymidylate synthase	0.79229	8.30298	9.80782e-27	7.92998e-26
SMU_641	qor	oxidoreductase	0.789568	6.29505	3.85233e-13	1.44299e-12
SMU_956	clpE	Clp-like ATP-dependent protease- ATP-binding subunit	0.786838	8.68901	3.33775e-23	2.31316e-22
SMU_1144	truB	tRNA pseudouridine synthase B	0.782165	7.93292	2.14161e-21	1.36092e-20
SMU_811	SMU_811	hypothetical protein SMU_811	0.778656	5.87708	1.64406e-10	5.20707e-10
SMU_1758c	SMU_1758c	hypothetical protein SMU_1758c	0.778097	6.31341	8.11555e-13	2.99477e-12
SMU_1543	ligA	NAD-dependent DNA ligase LigA	0.776395	10.0173	4.40449e-28	3.75989e-27
SMU_1060	ffh	signal recognition particle protein	0.775167	10.062	4.93732e-33	5.08826e-32
SMU_300	tgt	queuine tRNA-ribosyltransferase	0.774959	8.25653	6.5059e-25	4.9016e-24
SMU_1233	deoB	phosphopentomutase	0.771877	9.59356	7.75792e-32	7.67687e-31
SMU_1967	ssbA	single-stranded DNA-binding protein	0.769898	5.60761	4.50616e-09	1.28223e-08
SMU_637c	SMU_637c	hypothetical protein SMU_637c	0.769377	6.94452	7.78318e-16	3.60017e-15
SMU_426	copA	copper-transporting ATPase	0.768865	8.66608	9.59355e-21	5.85324e-20
SMU_463	trxB	thioredoxin reductase	0.768816	9.47955	5.65304e-19	3.0721e-18
SMU_1797c	SMU_1797c	hypothetical protein SMU_1797c	0.76865	6.75787	2.78595e-11	9.28184e-11
SMU_1929	htpX	heat shock protein HtpX	0.768386	10.2973	2.49986e-20	1.49316e-19
SMU_251	SMU_251	ABC transporter membrane protein	0.767899	10.334	5.61488e-34	6.10273e-33
SMU_116	lacD1	tagatose 1-6-diphosphate aldolase	0.767459	4.90167	4.04064e-07	9.8097e-07
SMU_1650	end3	endonuclease III (DNA repair)	0.767321	5.23413	4.68424e-09	1.33099e-08
SMU_570	feoB	ferrous ion transport protein B	0.765664	10.5236	1.1568e-29	1.04112e-28
SMU_128	acoB	acetoin dehydrogenase TPP-dependent- E1 component subunit beta	0.763722	9.50034	4.77575e-18	2.44819e-17
SMU_1699c	SMU_1699c	hypothetical protein SMU_1699c	0.763368	8.05878	1.60132e-18	8.51611e-18
SMU_1504c	SMU_1504c	hypothetical protein SMU_1504c	0.762177	3.71798	1.25449e-05	2.6155e-05
SMU_1062	busAB	ABC transporter proline/glycine betaine permease	0.761001	11.4915	5.6018e-22	3.66512e-21
SMU_157	cysE	serine acetyltransferase	0.758212	9.54951	6.59039e-11	2.14188e-10
SMU_1434c	icaA	glycosyltransferase	0.753441	9.13694	1.28788e-25	1.01249e-24
SMU_127	acoA	acetoin dehydrogenase TPP-dependent- E1 component subunit alpha	0.750698	9.1821	7.77827e-29	6.75588e-28
SMU_1551c	yvfR	ABC transporter ATP-binding protein	0.748003	4.1283	1.85312e-06	4.20759e-06
SMU_1074	dfpB	phosphopantothenate--cysteine ligase	0.747276	7.6192	1.55877e-13	6.1638e-13
SMU_129	acoC	branched-chain alpha-keto acid dehydrogenase E2 subunit	0.746707	10.1627	2.01462e-30	1.88125e-29
SMU_1760c	SMU_1760c	hypothetical protein SMU_1760c	0.741105	6.35211	2.57522e-10	8.01582e-10
SMU_1476c	hflX	GTP-binding protein	0.740063	9.75826	5.69342e-29	4.96676e-28
SMU_2054c	SMU_2054c	hypothetical protein SMU_2054c	0.740004	4.83035	7.96591e-07	1.88621e-06
SMU_518	sepM	hypothetical protein SMU_518	0.738012	8.6373	2.30921e-17	1.15402e-16
SMU_1823	pncA	pyrazinamidase/nicotinamidase	0.736115	8.78538	2.67985e-24	1.96687e-23
SMU_1210	parE	DNA topoisomerase IV subunit B	0.733147	9.65781	1.27712e-22	8.61081e-22
SMU_2117	opuCb	osmoprotectant ABC transporter permease	0.729139	9.53447	5.89222e-26	4.66917e-25
SMU_268	purA	adenylosuccinate synthetase	0.727556	10.2568	8.89981e-25	6.62986e-24
SMU_634	queA	S-adenosylmethionine--tRNA ribosyltransferase-isomerase	0.725898	9.19621	5.78989e-27	4.71971e-26
SMU_1154c	SMU_1154c	hypothetical protein SMU_1154c	0.724691	2.62268	0.000971449	0.00161018
SMU_1763c	SMU_1763c	hypothetical protein SMU_1763c	0.722996	5.32568	1.0378e-07	2.64762e-07
SMU_583	hlyX	hemolysin	0.721902	7.76055	1.29924e-16	6.30291e-16
SMU_1105c	SMU_1105c	phosphoglycerate mutase	0.720673	6.56664	2.79024e-10	8.64453e-10
SMU_74	pgm	hypothetical protein SMU_74	0.720266	7.87145	2.66137e-14	1.11913e-13
SMU_247	yurY	ABC transporter ATP-binding protein	0.715635	9.258	5.66885e-26	4.51014e-25
SMU_1671c	SMU_1671c	hypothetical protein SMU_1671c	0.714204	5.98133	3.01302e-09	8.67278e-09
SMU_1451	aldB	alpha-acetolactate decarboxylase	0.714059	8.2005	2.51269e-20	1.49633e-19
SMU_198c	tpn	conjugative transposon protein	0.711768	6.19697	0.000108615	0.000204579
SMU_680	SMU_680	gamma-carboxymuconolactone decarboxylase subunit	0.711136	4.24327	1.1721e-05	2.44884e-05
SMU_321	SMU_321	hypothetical protein SMU_321	0.709369	8.17588	1.61834e-18	8.58366e-18
SMU_1462c	SMU_1462c	oxidoreductase	0.708743	7.71869	1.95137e-16	9.42058e-16
SMU_1132	pepN	aminopeptidase	0.707946	11.5746	3.45803e-31	3.33885e-30
SMU_562	clpE	ATP-dependent protease ClpE	0.706184	11.677	1.09324e-23	7.76591e-23
SMU_744	ftsY	cell division protein FtsY	0.706146	9.00615	1.40881e-22	9.43473e-22
SMU_516	SMU_516	hypothetical protein SMU_516	0.703069	6.74632	2.19971e-09	6.39653e-09
SMU_384	SMU_384	hypothetical protein SMU_384	0.700881	5.46105	1.75201e-06	3.98714e-06
SMU_522	SMU_522	ribosomal RNA large subunit methyltransferase N	0.699203	9.23741	8.44397e-19	4.53921e-18
SMU_312	srlE	PTS system sorbitol phosphotransferase transporter subunit IIBC	0.697503	5.48923	2.53059e-06	5.62384e-06
SMU_323	gpdA	NAD(P)H-dependent glycerol-3-phosphate dehydrogenase	0.695506	9.96887	1.42192e-25	1.1091e-24
SMU_1087	xylH	4-oxalocrotonate tautomerase	0.693614	6.21712	3.24002e-09	9.3127e-09
SMU_392c	SMU_392c	hypothetical protein SMU_392c	0.693134	8.02253	1.60649e-17	8.04865e-17
SMU_737	SMU_737	hypothetical protein SMU_737	0.69307	6.70005	2.02675e-11	6.821e-11
SMU_1541	pul	pullulanase	0.692725	10.0401	1.94887e-24	1.441e-23
SMU_65	ptp	protein tyrosine-phosphatase	0.690608	6.7779	8.68765e-07	2.04736e-06
SMU_412c	SMU_412c	cell-cycle regulation protein	0.686802	7.31168	5.01804e-14	2.06217e-13
SMU_718c	SMU_718c	hypothetical protein SMU_718c	0.684036	8.74946	4.17787e-23	2.86544e-22
SMU_1294	yfjE	flavodoxin	0.68012	5.7192	9.86804e-06	2.0726e-05
SMU_188c	hslO	heat shock protein 33	0.672057	8.45676	1.38654e-16	6.71006e-16
SMU_1284c	SMU_1284c	hypothetical protein SMU_1284c	0.671169	6.11127	2.42048e-08	6.40203e-08
SMU_1143c	mreA	bifunctional riboflavin kinase/FMN adenylyltransferase	0.6701	7.93857	1.41295e-12	5.10975e-12
SMU_1422	pdhB	pyruvate dehydrogenase E1 component subunit beta	0.670014	5.08119	0.000436479	0.000758216
SMU_960	rpl	50S ribosomal protein L7/L12	0.669571	7.1438	1.25974e-07	3.19594e-07
SMU_1562	trkA	potassium uptake protein TrkA	0.667224	7.31107	1.97495e-09	5.76824e-09
SMU_673	SMU_673	hypothetical protein SMU_673	0.665321	7.23385	2.31834e-10	7.23889e-10
SMU_667	nrdB	ribonucleotide-diphosphate reductase subunit beta	0.663981	9.6121	1.0685e-23	7.61739e-23
SMU_1523	endA	membrane nuclease EndA	0.663374	8.46129	6.45685e-20	3.73333e-19
SMU_1865	mutY	A/G-specific adenine glycosylase	0.662736	6.6561	2.43415e-10	7.5886e-10
SMU_1612c	SMU_1612c	hypothetical protein SMU_1612c	0.661237	8.69784	4.42851e-19	2.43997e-18
SMU_367	SMU_367	hypothetical protein SMU_367	0.659735	7.97743	3.56255e-16	1.68311e-15
SMU_927	relR	response regulator	0.659397	7.45321	9.39538e-11	3.02385e-10
SMU_1927	psaA	ABC transporter ATP-binding protein	0.657616	7.13863	6.85805e-12	2.37229e-11
SMU_1174	pcrA	ATP-dependent DNA helicase	0.657178	9.94932	8.54198e-22	5.55229e-21
SMU_761	yugD	protease	0.654868	9.75411	2.55564e-19	1.42795e-18
SMU_317	dapD	tetrahydrodipicolinate succinylase	0.651444	8.76128	8.89606e-10	2.67285e-09
SMU_1494	lacC	tagatose-6-phosphate kinase	0.650997	2.95834	0.000269081	0.000482165
SMU_626	comEC	competence protein	0.648431	4.10011	6.75643e-05	0.000129466
SMU_572	folD	bifunctional 5-10-methylene-tetrahydrofolate dehydrogenase/ 5-10-methylene-tetrahydrofolate cyclohydrolase	0.647622	8.44347	1.81117e-18	9.55546e-18
SMU_1678	SMU_1678	acyl-CoA thioesterase	0.6452	9.56531	1.50518e-19	8.57823e-19
SMU_1581	dnaH	DNA polymerase III subunits gamma and tau	0.645146	9.95494	3.84852e-24	2.79369e-23
SMU_1382	leuC	isopropylmalate isomerase large subunit	0.64325	8.5218	1.4804e-15	6.76901e-15
SMU_93c	SMU_93c	transposase fragment	0.642674	1.08971	0.0263931	0.0363042
SMU_1818c	SMU_1818c	hypothetical protein SMU_1818c	0.642574	4.21452	0.000498343	0.000858186
SMU_421	infB	translation initiation factor IF-2	0.642419	11.4712	1.34104e-21	8.63211e-21
SMU_440	SMU_440	hypothetical protein SMU_440	0.641076	6.04525	6.1747e-07	1.4797e-06
SMU_130	acoL	dihydrolipoamide dehydrogenase	0.641062	10.727	3.34209e-15	1.4838e-14
SMU_1802c	SMU_1802c	hypothetical protein SMU_1802c	0.639748	8.00634	7.95585e-12	2.73775e-11
SMU_1849	comEB	deoxycytidylate deaminase	0.638026	7.54311	2.14324e-12	7.68089e-12
SMU_1708	trkA	potassium transporter peripheral membrane protein	0.637828	10.1711	3.7834e-23	2.61291e-22
SMU_1615c	SMU_1615c	hypothetical protein SMU_1615c	0.63715	7.40603	1.08028e-13	4.34957e-13
SMU_1542c	SMU_1542c	lipid kinase	0.637106	9.02473	1.61755e-19	9.16612e-19
SMU_554	SMU_554	hypothetical protein SMU_554	0.635652	11.1393	8.81242e-22	5.70941e-21
SMU_1826	yfbQ	aminotransferase	0.635289	9.54635	3.83983e-18	1.98375e-17
SMU_1757c	SMU_1757c	hypothetical protein SMU_1757c	0.634927	4.42249	6.09129e-05	0.000117399
SMU_1515	vicX	hypothetical protein SMU_1515	0.633065	8.83377	2.60926e-19	1.45373e-18
SMU_801	obg	GTP-binding protein	0.625704	9.34539	2.55083e-11	8.54141e-11
SMU_1971c	trxH	thioredoxin	0.624407	5.54587	4.13273e-06	8.93478e-06
SMU_1423	pdhA	pyruvate dehydrogenase- TPP-dependent E1 component alpha-subunit	0.620692	4.49954	0.000917443	0.0015283
SMU_573	SMU_573	hypothetical protein SMU_573	0.619384	7.76138	5.37942e-11	1.76271e-10
SMU_346	ydgI	NADH dehydrogenase; NAD(P)H nitroreductase	0.619312	6.18765	9.41021e-07	2.20199e-06
SMU_1453c	SMU_1453c	hypothetical protein SMU_1453c	0.619258	7.82589	1.78141e-13	6.96114e-13
SMU_1790c	SMU_1790c	transcriptional regulator	0.619067	6.20196	3.96147e-08	1.0354e-07
SMU_1041	yfiL	ABC transporter ATP-binding protein	0.608335	8.19183	3.08594e-16	1.4649e-15
SMU_1487	SMU_1487	hypothetical protein SMU_1487	0.608001	4.36042	0.000187505	0.000343097
SMU_1050	prsA	ribose-phosphate pyrophosphokinase	0.607879	10.129	2.15521e-18	1.13405e-17
SMU_803c	ykhF	ABC transporter ATP-binding protein	0.607114	9.59839	3.41353e-17	1.68893e-16
SMU_290	SMU_290	L-ascorbate 6-phosphate lactonase	0.606663	7.10647	5.31761e-11	1.74533e-10
SMU_1238c	SMU_1238c	hypothetical protein SMU_1238c	0.606638	9.43368	6.36073e-20	3.69703e-19
SMU_1788c	bta	bacterocin transport accessory protein- Bta	0.60545	7.48633	3.18648e-10	9.82621e-10
SMU_2119	opuCd	osmoprotectant ABC transporter permease	0.600382	9.47345	6.55949e-12	2.27297e-11
SMU_1438c	prtB	Zn-dependent protease	0.600079	7.94777	1.06793e-10	3.41498e-10
SMU_719c	SMU_719c	hypothetical protein SMU_719c	0.598867	8.57075	4.89793e-13	1.82777e-12
SMU_1601	celA	6-phospho-beta-glucosidase	0.597662	6.97383	3.49158e-05	6.8828e-05
SMU_689	atlA	hypothetical protein SMU_689	0.594719	10.8841	1.11748e-22	7.58591e-22
SMU_1240c	ybiE	nitroreductase	0.594679	8.86295	2.42795e-17	1.21032e-16
SMU_1175	dagA	sodium/amino acid (alanine) symporter	0.593671	5.28841	6.61216e-06	1.40209e-05
SMU_322c	galU	glucose-1-phosphate uridylyltransferase	0.592285	9.91133	1.0648e-13	4.2959e-13
SMU_1204	parC	DNA topoisomerase IV subunit A	0.591916	10.3234	3.62822e-21	2.29096e-20
SMU_639	rimJ	acetyltransferase	0.591748	6.84291	1.33204e-09	3.94259e-09
SMU_1116c	SMU_1116c	hypothetical protein SMU_1116c	0.590472	8.50717	5.36983e-12	1.87379e-11
SMU_1500	rexB	exonuclease RexB	0.588599	8.90636	5.36329e-18	2.73528e-17
SMU_859	pyrA	carbamoyl phosphate synthase small subunit	0.586915	9.1419	4.8663e-19	2.66641e-18
SMU_1727	yidC2	OxaA-like protein precursor	0.585653	10.1643	4.37927e-20	2.58468e-19
SMU_1815	scnR	response regulator; ScnR-like protein	0.585545	7.49723	1.21475e-09	3.60617e-09
SMU_1954	groEL	molecular chaperone GroEL	0.58448	12.5177	2.23003e-13	8.6127e-13
SMU_1550c	SMU_1550c	hypothetical protein SMU_1550c	0.581898	5.26331	2.24878e-05	4.53632e-05
SMU_48	purD	phosphoribosylamine--glycine ligase	0.581212	9.64396	6.73198e-09	1.89123e-08
SMU_816	arcT	transaminase	0.580353	8.29485	3.80384e-14	1.57622e-13
SMU_723	pacL	cadmium-transporting ATPase	0.579918	11.2154	4.16623e-11	1.37196e-10
SMU_1460	rmlC	dTDP-4-keto-L-rhamnose reductase	0.579872	8.75798	2.43249e-16	1.16303e-15
SMU_1044c	rluE	pseudouridylate synthase	0.578804	8.32614	6.66014e-13	2.46685e-12
SMU_1489	lacX	hypothetical protein SMU_1489	0.577864	3.81551	0.000206228	0.000375287
SMU_1789c	SMU_1789c	hypothetical protein SMU_1789c	0.576895	8.13523	9.62484e-13	3.52556e-12
SMU_51	purK	phosphoribosylaminoimidazole carboxylase ATPase subunit	0.576668	9.53318	3.79736e-07	9.25608e-07
SMU_1149	lctE	transporter- trans-membrane domain bacteriocin immunity protein	0.576394	3.6627	0.00171184	0.00275474
SMU_655	mutE	protein MutE	0.57379	-0.378507	0.18478	0.223286
SMU_794	SMU_794	hypothetical protein SMU_794	0.573686	7.49179	9.64895e-11	3.10045e-10
SMU_341	yabD	deoxyribonuclease	0.572863	8.60374	2.16966e-13	8.4122e-13
SMU_1104c	SMU_1104c	phosphoglycerate mutase	0.571891	5.675	5.95179e-06	1.26611e-05
SMU_1234	rpiA	ribose-5-phosphate isomerase A	0.567508	7.19707	2.75173e-09	7.9668e-09
SMU_675	ptsI	PTS system transporter protein EI	0.56636	14.4259	2.77789e-13	1.05847e-12
SMU_1792c	SMU_1792c	hypothetical protein SMU_1792c	0.562274	6.24402	8.81041e-07	2.07383e-06
SMU_1605	SMU_1605	MDR permease	0.561877	8.42944	6.45684e-09	1.81907e-08
SMU_1490	lacG	6-phospho-beta-galactosidase	0.559568	5.08457	9.05536e-05	0.000171862
SMU_869	trxB	thioredoxin reductase	0.558977	7.93179	5.4376e-11	1.77885e-10
SMU_796	ytfG	hypothetical protein SMU_796	0.558134	8.2342	2.99655e-13	1.13743e-12
SMU_1505c	pheT	hypothetical protein SMU_1505c	0.557947	3.4041	0.00138605	0.00226157
SMU_1069c	SMU_1069c	hypothetical protein SMU_1069c	0.557274	4.6307	0.000302591	0.000536411
SMU_1229	punA	purine nucleoside phosphorylase	0.553569	8.15674	2.98065e-13	1.13356e-12
SMU_941c	SMU_941c	hypothetical protein SMU_941c	0.552715	8.7984	0.000101168	0.000191095
SMU_305	SMU_305	hypothetical protein SMU_305	0.551194	8.7305	2.81327e-15	1.26312e-14
SMU_992	SMU_992	hypothetical protein SMU_992	0.550523	7.62508	3.32869e-09	9.55377e-09
SMU_1493	lacD	tagatose 1-6-diphosphate aldolase	0.550449	2.65273	0.0106703	0.0154463
SMU_154	rpsO	30S ribosomal protein S15	0.549701	10.0251	4.50419e-12	1.57449e-11
SMU_814	mutT	MutT-like protein	0.548327	6.92485	1.91973e-08	5.1669e-08
SMU_751	SMU_751	transcriptional accessory protein	0.54729	10.2589	1.09261e-18	5.85767e-18
SMU_852	SMU_852	transcriptional regulator; CpsY-like protein	0.547233	8.13927	1.62971e-11	5.52146e-11
SMU_690	SMU_690	hypothetical protein SMU_690	0.546152	8.80889	6.59375e-15	2.86353e-14
SMU_546	typA	GTP-binding protein	0.545918	12.0861	4.67636e-19	2.56941e-18
SMU_1627	rplK	50S ribosomal protein L11	0.544439	12.0178	2.39547e-13	9.21585e-13
SMU_1173	cysD	O-acetylhomoserine sulfhydrylase	0.538265	9.59901	6.34848e-13	2.35581e-12
SMU_2127	gabD	succinate semialdehyde dehydrogenase	0.536943	11.0865	2.02562e-15	9.19854e-15
SMU_1297	SMU_1297	hypothetical protein SMU_1297	0.535998	8.00965	6.9899e-11	2.26801e-10
SMU_1988c	SMU_1988c	DNA binding protein	0.535915	5.6524	0.00208414	0.00331364
SMU_386	rimI	ribosomal-protein-alanine acetyltransferase	0.530721	6.2235	2.43998e-05	4.90214e-05
SMU_949	clpX	ATP-dependent protease ATP-binding subunit ClpX	0.529863	10.5097	5.84395e-15	2.55464e-14
SMU_1697c	SMU_1697c	hypothetical protein SMU_1697c	0.529156	6.62006	2.33009e-07	5.77873e-07
SMU_1002	topA	DNA topoisomerase I	0.527865	9.37376	1.69793e-14	7.19758e-14
SMU_64	ruvB	Holliday junction DNA helicase RuvB	0.527635	8.59412	3.56632e-12	1.25547e-11
SMU_1606	smpB	SsrA-binding protein	0.525192	6.19822	1.66888e-05	3.4256e-05
SMU_1746c	fabM	enoyl-CoA hydratase	0.524401	9.20658	1.70577e-12	6.13522e-12
SMU_499	comFC	late competence protein	0.524371	1.97077	0.0321751	0.0436239
SMU_370	SMU_370	ABC transporter ATP-binding protein	0.523775	4.97074	0.000257178	0.000462083
SMU_1208c	SMU_1208c	hypothetical protein SMU_1208c	0.523415	8.76736	4.55551e-14	1.88376e-13
SMU_2128	ilvd	dihydroxy-acid dehydratase	0.521765	11.663	1.55384e-12	5.59888e-12
SMU_1326	prfB	peptide chain release factor 2	0.521587	10.0066	2.71436e-13	1.03625e-12
SMU_1169c	SMU_1169c	thioredoxin	0.520646	7.18437	8.62499e-08	2.22216e-07
SMU_520	SMU_520	hypothetical protein SMU_520	0.519599	7.29786	1.38608e-08	3.78177e-08
SMU_181	mvaK	mevalonate kinase	0.518812	7.68947	5.37909e-10	1.63844e-09
SMU_165	SMU_165	hypothetical protein SMU_165	0.517538	7.60327	1.74505e-08	4.72232e-08
SMU_1131c	SMU_1131c	hypothetical protein SMU_1131c	0.516087	4.53286	0.000310618	0.000549172
SMU_1498	lacR	lactose repressor	0.514221	4.42062	0.00299294	0.00465439
SMU_1831	aspG	L-asparaginase	0.512604	8.524	9.51491e-13	3.496e-12
SMU_350	SMU_350	hypothetical protein SMU_350	0.511686	7.39804	8.68621e-06	1.83212e-05
SMU_1147c	SMU_1147c	hypothetical protein SMU_1147c	0.510829	2.14491	0.0410888	0.0547392
SMU_2009	rpsE	30S ribosomal protein S5	0.509768	11.9084	3.36071e-06	7.37799e-06
SMU_50	purE	phosphoribosylaminoimidazole carboxylase catalytic subunit	0.509602	7.30512	1.6805e-06	3.84638e-06
SMU_1213c	cpdB	5\'-nucleotidase	0.508645	10.2227	1.07131e-15	4.94393e-15
SMU_1449	pavA	fibronectin/fibrinogen-binding protein	0.508466	7.86739	3.68302e-10	1.13048e-09
SMU_1325	ftsE	ABC transporter ATP-binding protein	0.506766	9.36279	1.25713e-13	5.01089e-13
SMU_1071c	SMU_1071c	hypothetical protein SMU_1071c	0.50649	6.49497	8.19885e-06	1.73116e-05
SMU_1106c	SMU_1106c	phosphoglycerate mutase	0.50499	6.23729	4.6388e-06	9.99629e-06
SMU_1063	opuAA	proline/glycine betaine ABC transporter ATP-binding protein	0.504626	10.7025	2.68726e-12	9.54458e-12
SMU_1457	rmlB	dTDP-glucose-4-6-dehydratase	0.504254	10.6924	3.54104e-14	1.47346e-13
SMU_677	rmeA	MerR family transcriptional regulator	0.503382	4.20447	0.00205081	0.00326587
SMU_822	rpoD	RNA polymerase sigma factor RpoD	0.502583	9.59073	9.42532e-15	4.06659e-14
SMU_1082	glyA	serine hydroxymethyltransferase	0.501347	9.93745	7.3624e-10	2.2255e-09
SMU_2049c	SMU_2049c	16S ribosomal RNA methyltransferase RsmE	0.498471	7.61441	2.59723e-07	6.38551e-07
SMU_404c	SMU_404c	hypothetical protein SMU_404c	0.497796	6.20225	1.36662e-05	2.82852e-05
SMU_1972c	SMU_1972c	hypothetical protein SMU_1972c	0.497748	5.01418	0.00584587	0.00883544
SMU_1166c	psaB	ABC transporter permease	0.497256	6.52264	1.29392e-06	2.99257e-06
SMU_1851	uvrA	excinuclease ABC subunit A	0.49655	10.1075	1.88412e-15	8.57557e-15
SMU_1838	secA	preprotein translocase subunit SecA	0.496541	11.743	4.30993e-16	2.0218e-15
SMU_668c	nrdA	ribonucleotide-diphosphate reductase subunit alpha	0.495524	10.5783	4.61435e-15	2.03052e-14
SMU_1639	metS	methionyl-tRNA synthetase	0.492975	10.9878	7.32957e-12	2.53099e-11
SMU_1657c	glnK	nitrogen regulatory protein PII	0.486785	1.87921	0.0265985	0.0365614
SMU_586	SMU_586	hypothetical protein SMU_586	0.485668	8.915	2.4879e-13	9.53457e-13
SMU_952	mmuM	homocysteine methyltransferase	0.485627	7.65407	1.73928e-07	4.346e-07
SMU_1268	hisB	imidazoleglycerol-phosphate dehydratase	0.483506	6.24528	0.000583539	0.00099713
SMU_1517	vicR	response regulator CovR	0.482819	8.73939	1.51748e-11	5.17715e-11
SMU_743	SMU_743	hypothetical protein SMU_743	0.482745	8.08553	3.35687e-10	1.03356e-09
SMU_462	SMU_462	hypothetical protein SMU_462	0.480926	6.91395	0.047407	0.0626529
SMU_972	murB	UDP-N-acetylenolpyruvoylglucosamine reductase	0.480536	8.33339	7.96052e-11	2.5662e-10
SMU_1840	scrK	fructokinase	0.479284	9.15384	2.73318e-12	9.69035e-12
SMU_193c	SMU_193c	hypothetical protein SMU_193c	0.479267	-0.222743	0.253202	0.295899
SMU_1442c	SMU_1442c	hypothetical protein SMU_1442c	0.479166	8.42419	3.74358e-08	9.79734e-08
SMU_947	dhfr	dihydrofolate reductase	0.478753	7.81154	0.000312953	0.000552809
SMU_1682c	SMU_1682c	intracellular protease	0.477034	3.78804	0.00783308	0.0116095
SMU_1755c	SMU_1755c	hypothetical protein SMU_1755c	0.476205	4.59091	0.00141262	0.00229926
SMU_2020	rplP	50S ribosomal protein L16	0.475967	11.6812	1.84321e-08	4.96768e-08
SMU_681	SMU_681	hypothetical protein SMU_681	0.475556	4.27939	0.00194727	0.00311344
SMU_1411	SMU_1411	hypothetical protein SMU_1411	0.474213	5.98536	0.000110494	0.000207921
SMU_1455	mutX	mutator protein- pyrophosphohydrolase	0.472402	5.48799	0.000474019	0.000819847
SMU_1625	pyrH	uridylate kinase	0.472192	9.82297	1.66006e-13	6.54387e-13
SMU_2116	opuCa	osmoprotectant amino acid ABC transporter ATP-binding protein	0.471427	10.1557	8.73099e-12	2.99413e-11
SMU_741	SMU_741	hypothetical protein SMU_741	0.469325	7.41569	1.55548e-07	3.91626e-07
SMU_951	hutM	amino acid permease	0.46795	8.74591	8.66983e-09	2.41517e-08
SMU_1795c	SMU_1795c	hypothetical protein SMU_1795c	0.467078	7.21103	3.96781e-07	9.6479e-07
SMU_237c	drrB	hypothetical protein SMU_237c	0.461074	5.75742	0.000296168	0.000526904
SMU_1617	era	GTPase Era	0.460918	7.59197	1.74911e-06	3.98509e-06
SMU_644	coiA	competence protein/transcription factor	0.459783	3.22998	0.02009	0.0281798
SMU_1150	lctG	transporter- trans-membrane domain bacteriocin immunity protein	0.458761	4.58577	0.00245891	0.00386928
SMU_1828	uspA	hypothetical protein SMU_1828	0.457432	9.39949	1.09841e-09	3.27056e-09
SMU_725c	SMU_725c	hypothetical protein SMU_725c	0.455918	7.25985	6.33803e-06	1.34539e-05
SMU_15	ftsH	cell division protein FtsH	0.454961	11.9568	1.17845e-12	4.28508e-12
SMU_399	cppA	hypothetical protein SMU_399	0.451195	7.55763	2.3678e-07	5.85766e-07
SMU_301	SMU_301	hypothetical protein SMU_301	0.451034	7.45958	2.07326e-07	5.16756e-07
SMU_1471c	SMU_1471c	hypothetical protein SMU_1471c	0.449504	5.66281	0.000595654	0.00101608
SMU_1996	ispE	4-diphosphocytidyl-2-C-methyl-D-erythritol kinase	0.446313	7.37982	1.73857e-06	3.97449e-06
SMU_2104	potE	hypothetical protein SMU_2104	0.446128	9.49636	1.78617e-11	6.02151e-11
SMU_1421	pdhC	branched-chain alpha-keto acid dehydrogenase E2 subunit	0.445565	5.28963	0.0036217	0.00559594
SMU_246	rgpG	glycosyl transferase N-acetylglucosaminyltransferase RgpG	0.443991	9.99471	0.00108158	0.00178231
SMU_216c	SMU_216c	hypothetical protein SMU_216c	0.443123	-0.363492	0.398209	0.444607
SMU_1090	SMU_1090	hypothetical protein SMU_1090	0.44289	10.9277	2.60656e-12	9.29113e-12
SMU_2083c	SMU_2083c	hypothetical protein SMU_2083c	0.440929	10.0295	6.10857e-07	1.46561e-06
SMU_1834	alr	alanine racemase	0.44	9.49401	7.87749e-11	2.54356e-10
SMU_537	trpB	tryptophan synthase subunit beta	0.439967	6.09454	0.000441183	0.000765718
SMU_409	SMU_409	hypothetical protein SMU_409	0.437199	8.39815	1.16254e-08	3.20706e-08
SMU_360	gapC	extracellular glyceraldehyde-3-phosphate dehydrogenase	0.435524	14.0416	2.75068e-11	9.17969e-11
SMU_1264	hisF	imidazole glycerol phosphate synthase subunit HisF	0.434494	6.21066	0.000237039	0.000428999
SMU_1875	recD	exodeoxyribonuclease V	0.434115	8.585	1.0452e-09	3.11679e-09
SMU_1459c	SMU_1459c	hypothetical protein SMU_1459c	0.429558	8.64806	8.24577e-07	1.94784e-06
SMU_1261c	hisE	phosphoribosyl-ATP pyrophosphohydrolase	0.428412	4.29796	0.00960425	0.0140669
SMU_1920	pdgA	GTP-binding protein Der	0.427745	10.4153	3.58602e-08	9.42218e-08
SMU_75	dacF	D-alanyl-D-alanine carboxypeptidase	0.425464	8.93419	4.25159e-08	1.10831e-07
SMU_1424	pdhD	dihydrolipoamide dehydrogenase	0.424993	4.36595	0.0617251	0.0807265
SMU_1695	SMU_1695	molybdenum ABC transporter ATP-binding protein	0.420641	8.32272	1.39619e-07	3.52861e-07
SMU_1833	recG	ATP-dependent DNA helicase- RecG	0.417275	8.30291	1.10313e-08	3.05589e-08
SMU_1642c	SMU_1642c	hypothetical protein SMU_1642c	0.417019	5.5632	0.00112663	0.00185195
SMU_1779c	trmA	RNA methyltransferase	0.416697	8.05128	9.94294e-08	2.54197e-07
SMU_1266	hisH	imidazole glycerol phosphate synthase subunit HisH	0.414833	6.54481	0.000114967	0.000216134
SMU_1219c	SMU_1219c	hypothetical protein SMU_1219c	0.413328	5.29724	0.00750801	0.0111694
SMU_2109	mepA	MDR permease	0.413225	6.74893	6.39649e-05	0.000122805
SMU_353	SMU_353	hypothetical protein SMU_353	0.412328	8.71017	8.1172e-09	2.27076e-08
SMU_1270	hisD	bifunctional histidinal dehydrogenase/ histidinol dehydrogenase	0.411835	7.74928	4.90948e-06	1.05502e-05
SMU_435	nagA	N-acetylglucosamine-6-phosphate deacetylase	0.411038	8.08119	2.54736e-06	5.65163e-06
SMU_1389	pckA	hypothetical protein SMU_1389	0.406034	9.9708	3.38297e-10	1.03999e-09
SMU_1038c	ycbL	response regulator	0.404399	7.53086	3.97721e-06	8.6361e-06
SMU_1483c	SMU_1483c	hypothetical protein SMU_1483c	0.401504	6.61247	0.000150891	0.000279444
SMU_24	aspC	aromatic amino acid aminotransferase	0.400436	7.85214	2.01765e-06	4.55517e-06
SMU_488	SMU_488	hydrolase	0.397939	8.10623	2.63764e-07	6.46091e-07
SMU_1461	rmlA	glucose-1-phosphate thymidylyltransferase	0.397318	9.81122	4.25531e-09	1.21258e-08
SMU_756	SMU_756	hypothetical protein SMU_756	0.396536	7.66807	0.000496929	0.000856493
SMU_2146c	SMU_2146c	hypothetical protein SMU_2146c	0.395472	8.43171	2.49303e-06	5.559e-06
SMU_176	SMU_176	hypothetical protein SMU_176	0.39547	0.890887	0.162312	0.198061
SMU_552	ftsZ	cell division protein FtsZ	0.394291	11.5032	1.09503e-06	2.55038e-06
SMU_1089	SMU_1089	hypothetical protein SMU_1089	0.390037	9.67548	1.49613e-07	3.77641e-07
SMU_342	SMU_342	hypothetical protein SMU_342	0.389972	8.36724	1.05804e-06	2.4671e-06
SMU_1221	pyrE	orotate phosphoribosyltransferase	0.388902	8.1544	1.31615e-05	2.7326e-05
SMU_53	SMU_53	hypothetical protein SMU_53	0.388305	6.03456	0.00139066	0.00226723
SMU_704c	SMU_704c	autolysin; amidase	0.387572	6.21903	0.00630371	0.00943423
SMU_1167c	psaA	ABC transporter ATP-binding protein	0.387345	4.61639	0.015206	0.0216809
SMU_549	murG	undecaprenyldiphospho-muramoylpentapeptide beta-N-acetylglucosaminyltransferase	0.386957	9.28194	1.46522e-08	3.98676e-08
SMU_1582c	SMU_1582c	hypothetical protein SMU_1582c	0.386644	6.66266	0.000397537	0.000692382
SMU_512c	SMU_512c	hypothetical protein SMU_512c	0.386633	5.3324	0.00284789	0.0044427
SMU_1214	pyrC	dihydroorotase	0.386623	9.27264	6.41989e-07	1.53476e-06
SMU_973	potA	spermidine/putrescine ABC transporter ATP-binding protein	0.386488	8.73877	1.30343e-06	3.00756e-06
SMU_1516	vicK	histidine kinase CovS	0.38526	9.82519	1.4143e-08	3.85348e-08
SMU_465	nadE	NAD synthetase	0.384123	9.53901	2.25827e-08	6.01298e-08
SMU_1387	mocA	oxidoreductase	0.382497	7.55237	0.000122689	0.000229782
SMU_466	pepC	cysteine aminopeptidase	0.382172	10.5081	7.73802e-09	2.16774e-08
SMU_851	SMU_851	hypothetical protein SMU_851	0.382145	6.3519	0.000600878	0.00102412
SMU_593	perR	ferric uptake regulator protein FurR	0.381849	5.57203	0.0311745	0.0423828
SMU_352	rpe	ribulose-phosphate 3-epimerase	0.381722	8.7122	1.55861e-06	3.57977e-06
SMU_963c	SMU_963c	deacetylase	0.378731	8.60227	4.91174e-06	1.05502e-05
SMU_2142	rpiA	hypothetical protein SMU_2142	0.378282	7.4203	4.75333e-05	9.25085e-05
SMU_1584c	mycA	hypothetical protein SMU_1584c	0.376984	5.03012	0.0104339	0.0151483
SMU_1394	lepA	GTP-binding protein LepA	0.376793	9.06242	5.49674e-08	1.42915e-07
SMU_475	SMU_475	hypothetical protein SMU_475	0.375168	11.1645	2.234e-08	5.96432e-08
SMU_172	SMU_172	cell growth regulatory protein	0.37338	4.83214	0.0160167	0.0226903
SMU_1189c	SMU_1189c	hypothetical protein SMU_1189c	0.373104	6.79513	0.000277564	0.000496024
SMU_1253c	SMU_1253c	hypothetical protein SMU_1253c	0.373003	4.45359	0.0214774	0.0299779
SMU_155	pnpA	polynucleotide phosphorylase	0.372795	10.6701	8.94743e-07	2.09864e-06
SMU_1607	rnr	exoribonuclease R	0.372533	8.88039	2.15319e-07	5.35337e-07
SMU_415	SMU_415	hypothetical protein SMU_415	0.370432	8.3891	7.92536e-07	1.87885e-06
SMU_1263	hisE	phosphoribosyl-ATP pyrophosphatase / phosphoribosyl-AMP cyclohydrolase	0.369826	5.45901	0.00522415	0.00795014
SMU_717	murM	peptidoglycan branched peptide synthesis protein MurM	0.36971	9.27041	1.3466e-07	3.40763e-07
SMU_481	fmt	methionyl-tRNA formyltransferase	0.369324	7.66158	2.78725e-05	5.54385e-05
SMU_2091c	hexA	DNA mismatch repair protein MutS	0.368902	9.36939	8.41623e-08	2.17119e-07
SMU_1463c	SMU_1463c	hypothetical protein SMU_1463c	0.368197	7.46386	2.75269e-05	5.49157e-05
SMU_1431c	SMU_1431c	ABC transporter ATP-binding protein	0.367781	9.27321	7.20363e-07	1.71593e-06
SMU_238c	SMU_238c	ABC transporter ATP-binding protein	0.365137	4.79543	0.0136318	0.0195625
SMU_1629c	SMU_1629c	cell division DNA segregation ATPase	0.363542	9.7935	2.37582e-06	5.33354e-06
SMU_1265	hisA	1-(5-phosphoribosyl)-5	0.363288	6.98261	0.000278485	0.000497223
SMU_1383	leuB	3-isopropylmalate dehydrogenase	0.360727	8.12164	0.000145503	0.00027022
SMU_403	dinP	DNA polymerase IV	0.356993	7.76106	2.19752e-05	4.44194e-05
SMU_1548c	hk11	histidine kinase	0.355629	8.10767	6.03432e-05	0.000116414
SMU_1486c	SMU_1486c	hypothetical protein SMU_1486c	0.353695	5.89935	0.00530094	0.00804239
SMU_1677	murE	UDP-N-acetylmuramoylalanyl-D-glutamate--L-lysine ligase	0.352128	9.02726	1.3206e-07	3.34609e-07
SMU_1085	prfA	peptide chain release factor 1	0.351609	9.22138	5.6497e-07	1.3588e-06
SMU_517	coaD	phosphopantetheine adenylyltransferase	0.351068	7.0249	0.000290376	0.000517061
SMU_1691	dltA	D-alanine--poly(phosphoribitol) ligase subunit 1	0.349078	10.5781	8.67919e-08	2.23035e-07
SMU_752	SMU_752	hypothetical protein SMU_752	0.348887	7.67797	3.56255e-05	7.00881e-05
SMU_1839	manA	mannose-6-phosphate isomerase	0.348669	9.43762	6.1963e-08	1.60684e-07
SMU_1426c	glmM	phosphoglucosamine mutase	0.347296	9.79958	2.22768e-06	5.01796e-06
SMU_355	yhaM	CMP-binding factor	0.346227	9.5155	1.0733e-07	2.73342e-07
SMU_226c	tpn	transposase	0.345366	9.30114	1.7225e-07	4.3095e-07
SMU_1129	ciaR	response regulator CiaR	0.344678	6.78713	0.00233415	0.00368755
SMU_1008	llrG	response regulator	0.344383	6.79734	0.00183228	0.00293666
SMU_1227	deoD	purine nucleoside phosphorylase	0.342224	8.18707	3.42366e-05	6.75561e-05
SMU_22	gbpB	secreted antigen GbpB/SagA	0.342001	13.232	1.16813e-07	2.97111e-07
SMU_849	rpmA	50S ribosomal protein L27	0.341258	9.82921	0.000177255	0.00032554
SMU_1228c	gat	glutamine amidotransferase	0.338198	8.68992	3.81655e-06	8.31448e-06
SMU_561c	mutT	hydrolase (MutT family)	0.337007	6.21433	0.00587142	0.00886058
SMU_580	xseA	exodeoxyribonuclease VII large subunit	0.333881	8.42777	2.64514e-05	5.29294e-05
SMU_2080	SMU_2080	hypothetical protein SMU_2080	0.333844	6.32846	0.00796341	0.0117851
SMU_2029	clpC	class III stress response-related ATP-dependent Clp protease- ATP-binding subunit	0.333056	10.2086	5.28247e-07	1.27356e-06
SMU_2078c	SMU_2078c	Holliday junction resolvase-like protein	0.332073	8.82023	2.06439e-05	4.18987e-05
SMU_1513	smc	chromosome segregation ATPase	0.331091	10.2497	7.11058e-07	1.6958e-06
SMU_1572	murZ	UDP-N-acetylglucosamine 1-carboxyvinyltransferase	0.33022	9.51457	2.7096e-06	5.98821e-06
SMU_905	SMU_905	ABC transporter ATP-binding protein	0.329451	8.59691	0.000144089	0.000267844
SMU_1573	metK	S-adenosylmethionine synthetase	0.329322	10.3233	1.85485e-05	3.79167e-05
SMU_1611c	pmrA	permease	0.328503	8.92442	0.000818295	0.00137233
SMU_1277	gyrB	DNA gyrase subunit B	0.327932	10.1945	1.66182e-07	4.17344e-07
SMU_2112	gbpA	glucan-binding protein GbpA	0.32738	9.81049	1.94701e-06	4.40067e-06
SMU_1514	rncS	ribonuclease III	0.324431	7.27227	0.00144378	0.00234806
SMU_1991	pbp1b	membrane carboxypeptidase- penicillin-binding protein 1b	0.322354	9.4682	9.97482e-06	2.09282e-05
SMU_795	SMU_795	esterase	0.321801	7.38619	0.000269697	0.000482833
SMU_83	dnaJ	molecular chaperone DnaJ	0.31988	9.53411	0.000302489	0.000536411
SMU_784	aroA	3-phosphoshikimate 1-carboxyvinyltransferase	0.317371	7.96201	0.000166541	0.000306714
SMU_283	SMU_283	hypothetical protein SMU_283	0.317136	4.91819	0.123234	0.153387
SMU_969	folP	dihydropteroate synthase	0.316836	8.36242	1.66659e-05	3.42443e-05
SMU_1217c	atmA	ABC transporter amino acid binding protein	0.316642	6.3682	0.0028373	0.00442966
SMU_1306c	SMU_1306c	glmZ(sRNA)-inactivating NTPase	0.316127	8.5562	0.000176883	0.000325157
SMU_160	SMU_160	metallopeptidase	0.316102	8.01762	9.92735e-05	0.000187695
SMU_2079c	SMU_2079c	hypothetical protein SMU_2079c	0.315877	7.37673	0.00869911	0.0127883
SMU_327	radA	DNA repair protein RadA	0.313548	8.98301	0.000243887	0.000440434
SMU_1711	rluB	pseudouridylate synthase	0.311916	7.94556	7.90098e-05	0.000150672
SMU_1016	bccP	acetyl-CoA carboxylase biotin carboxyl carrier protein subunit	0.310667	6.22355	0.0230386	0.0319775
SMU_2085	recA	recombinase A	0.310666	9.92365	2.42456e-06	5.43069e-06
SMU_1491	lacE	PTS system lactose-specific transporter subunit IIBC	0.310627	4.44148	0.0352788	0.0474119
SMU_1329c	paaB	transposase	0.308641	4.36075	0.089236	0.11451
SMU_1946	SMU_1946	hypothetical protein SMU_1946	0.30775	7.58246	0.000244561	0.000440638
SMU_1148	lctF	transporter- ATP-binding protein; bacteriocin immunity protein	0.307677	3.65054	0.0867056	0.111623
SMU_400	SMU_400	secreted esterase	0.306368	8.46198	2.04729e-05	4.16365e-05
SMU_498	comFA	late competence protein	0.305676	1.87421	0.195217	0.23419
SMU_1215	ung	uracil-DNA glycosylase	0.305332	8.32019	4.56936e-05	8.90152e-05
SMU_228	SMU_228	alkaline-shock protein-like protein	0.305014	6.75833	0.00572356	0.00867696
SMU_841	SMU_841	aminotransferase	0.304904	8.71706	1.65781e-05	3.40991e-05
SMU_87	SMU_87	hypothetical protein SMU_87	0.304848	6.13827	0.00932092	0.0136721
SMU_1589c	cpoA	hexosyltransferase	0.304194	10.161	1.30105e-06	3.00556e-06
SMU_1193	yhcF	transcriptional regulator	0.303983	7.19188	0.00211089	0.00335348
SMU_115	fruD	PTS system fructose-specific transporter subunit IIA	0.30295	3.24606	0.0929679	0.118686
SMU_524	SMU_524	ABC transporter ATP-binding protein	0.300979	7.31217	0.000739566	0.00124661
SMU_968	folE	GTP cyclohydrolase I	0.297237	7.92747	0.000728194	0.00122848
SMU_842	thiI	thiamine biosynthesis protein ThiI	0.296298	9.46883	9.19059e-06	1.9344e-05
SMU_1425	clpB	Clp proteinase- ATP-binding subunit ClpB	0.294931	6.97131	0.0102684	0.0149625
SMU_1742c	fabK	trans-2-enoyl-ACP reductase	0.294275	11.025	2.27721e-05	4.58902e-05
SMU_1676c	SMU_1676c	hypothetical protein SMU_1676c	0.293943	9.39174	8.79624e-05	0.000167263
SMU_1925c	SMU_1925c	hypothetical protein SMU_1925c	0.293076	5.54712	0.0393656	0.0525698
SMU_1652	ogt	methylated DNA-protein cysteine methyltransferase	0.292332	7.46458	0.00122175	0.00200334
SMU_788	trmA	RNA methyltransferase	0.292014	8.64975	0.000149269	0.000276697
SMU_474	luxS	S-ribosylhomocysteinase	0.291713	8.50307	0.00162545	0.00262633
SMU_1272	hisS	histidyl-tRNA synthetase	0.290947	7.22843	0.00262635	0.00411973
SMU_1031	xis	transposon excisionase; Tn916 ORF1-like	0.290494	-0.808697	0.625406	0.66878
SMU_1093	vex3	ABC transporter permease	0.289268	5.66912	0.0247173	0.0341407
SMU_345c	SMU_345c	hypothetical protein SMU_345c	0.288255	6.47092	0.0102914	0.0149851
SMU_713	ftsW	cell division protein FtsW	0.287945	10.8288	0.00128666	0.00210632
SMU_159	SMU_159	hypothetical protein SMU_159	0.287447	8.11179	0.000241705	0.000437046
SMU_2102	hisS	histidyl-tRNA synthetase	0.287101	9.04084	2.77457e-05	5.52968e-05
SMU_1722c	SMU_1722c	hypothetical protein SMU_1722c	0.286759	9.14523	3.52642e-05	6.94461e-05
SMU_2118	opuCc	ABC transporter glycine betaine/carnitine/choline-binding protein	0.286749	9.7733	2.74072e-05	5.47318e-05
SMU_1672	clpP	ATP-dependent Clp protease proteolytic subunit	0.282212	9.6841	0.000335851	0.000588554
SMU_2044	relA	stringent response protein- ppGpp synthetase	0.282185	9.29719	1.26466e-05	2.62844e-05
SMU_453	mraW	16S rRNA m(4)C1402 methyltransferase	0.281448	9.43037	0.000275712	0.000493158
SMU_1488c	SMU_1488c	hypothetical protein SMU_1488c	0.280528	2.14447	0.176845	0.214348
SMU_643	yeeB	esterase	0.280428	6.01023	0.0157969	0.0224269
SMU_1591	ccpA	catabolite control protein CcpA	0.279694	10.2901	5.68404e-05	0.000109869
SMU_260	SMU_260	hypothetical protein SMU_260	0.279563	6.67136	0.0060934	0.00916083
SMU_422	rbfA	ribosome-binding factor A	0.275847	7.52274	0.0102593	0.0149602
SMU_696	cmk	cytidylate kinase	0.275258	8.87789	0.000117889	0.000221209
SMU_1279c	rodA	cell shape determining protein	0.274497	9.90937	2.93006e-05	5.81626e-05
SMU_1536	glgA	glycogen synthase	0.27423	10.3835	0.00263181	0.00412504
SMU_1436c	SMU_1436c	hypothetical protein SMU_1436c	0.27418	7.81681	0.00256454	0.00403231
SMU_747c	SMU_747c	permease	0.27264	9.12286	0.000115237	0.000216437
SMU_2143c	trmU	tRNA-specific 2-thiouridylase MnmA	0.27006	8.69423	0.000226721	0.000411075
SMU_614	SMU_614	hypothetical protein SMU_614	0.269444	5.66981	0.0319586	0.0433895
SMU_647	SMU_647	methyltransferase	0.26935	7.34708	0.00916712	0.0134663
SMU_1655c	SMU_1655c	hypothetical protein SMU_1655c	0.266115	7.46937	0.0027071	0.00423636
SMU_1636c	SMU_1636c	hypothetical protein SMU_1636c	0.262606	8.34208	0.000549234	0.000941748
SMU_2010	rplR	50S ribosomal protein L18	0.261828	11.4283	0.00814568	0.012028
SMU_1108c	SMU_1108c	hypothetical protein SMU_1108c	0.260169	6.98898	0.00983428	0.0143826
SMU_981	bglB	BglB fragment	0.258235	2.87455	0.24544	0.287672
SMU_1245c	SMU_1245c	hypothetical protein SMU_1245c	0.257554	8.52574	0.000332229	0.000583234
SMU_1473c	SMU_1473c	oxidoreductase	0.255676	7.97633	0.00528771	0.00802843
SMU_86	SMU_86	hypothetical protein SMU_86	0.254356	5.62257	0.0461218	0.0611984
SMU_1416c	mutT	mutator protein MutT	0.253986	7.62198	0.00800087	0.0118318
SMU_229	SMU_229	hypothetical protein SMU_229	0.253563	10.4091	4.81877e-05	9.36904e-05
SMU_657	mutG	MutG	0.251649	1.91929	0.25581	0.298771
SMU_1663	kthY	thymidylate kinase	0.250736	7.28698	0.0224931	0.0312641
SMU_746c	SMU_746c	hypothetical protein SMU_746c	0.250161	8.40339	0.0377144	0.0505485
SMU_307	gpi	glucose-6-phosphate isomerase	0.249418	10.9242	7.0143e-05	0.000134148
SMU_1141c	SMU_1141c	hypothetical protein SMU_1141c	0.246845	6.31589	0.0338637	0.0456953
SMU_844	SMU_844	hypothetical protein SMU_844	0.245444	6.44832	0.0216144	0.0301269
SMU_368c	SMU_368c	hypothetical protein SMU_368c	0.245273	10.8473	0.000623028	0.00105824
SMU_847c	SMU_847c	hypothetical protein SMU_847c	0.244916	3.69761	0.252983	0.295816
SMU_313	srlB	PTS system sorbitol-specific transporter subunit IIA	0.244479	3.87223	0.131072	0.162027
SMU_636	nagB	N-acetylglucosamine-6-phosphate isomerase	0.243754	8.58096	0.00198282	0.0031652
SMU_2097	ahrC	hypothetical protein SMU_2097	0.243271	7.57763	0.00777101	0.0115261
SMU_1435c	SMU_1435c	hypothetical protein SMU_1435c	0.242893	4.8473	0.119426	0.149239
SMU_902	ypjG	ABC transporter ATP-binding protein	0.242275	9.14972	0.000427422	0.000743781
SMU_913	gdhA	glutamate dehydrogenase	0.241776	9.19783	0.000880031	0.00146844
SMU_888	galE	UDP-galactose 4-epimerase GalE	0.24083	9.06563	0.00303312	0.00471319
SMU_1557c	SMU_1557c	hypothetical protein SMU_1557c	0.239242	7.47408	0.00585865	0.00884803
SMU_824	rmlD	dTDP-4-keto-L-rhamnose reductase	0.239198	9.01542	0.00239037	0.0037674
SMU_149	tpn	transposase	0.23738	3.86323	0.166761	0.202867
SMU_836	SMU_836	hypothetical protein SMU_836	0.236914	6.58378	0.0309498	0.0421061
SMU_1870	mutS2	DNA mismatch repair protein MutS2	0.235944	9.78612	0.000619192	0.00105263
SMU_1066	guaA	GMP synthase	0.23586	10.5885	0.000545696	0.000936488
SMU_1311	asnS	asparaginyl-tRNA synthetase	0.234916	10.0569	0.000453272	0.000786014
SMU_1472	recJ	single-strand DNA-specific exonuclease RecJ	0.234881	9.33982	0.000310018	0.000548599
SMU_955	SMU_955	hypothetical protein SMU_955	0.234812	4.70336	0.206095	0.246053
SMU_1046c	relQ	GTP pyrophosphokinase	0.231114	8.48467	0.00196983	0.00314698
SMU_735	SMU_735	hypothetical protein SMU_735	0.227003	5.32587	0.352759	0.398205
SMU_581	xseB	exodeoxyribonuclease VII small subunit	0.225927	4.77442	0.257596	0.300613
SMU_769	SMU_769	hypothetical protein SMU_769	0.225892	6.34877	0.0355987	0.0478094
SMU_1950	rluD	pseudouridylate synthase	0.225762	6.85848	0.0313235	0.0425563
SMU_97	pyrG	CTP synthetase	0.223393	10.5259	0.000840865	0.001409
SMU_250	nifU	nitrogen fixation-like protein- NifU	0.223223	7.97332	0.00771305	0.0114573
SMU_954	pdxK	pyridoxamine kinase	0.223069	5.38381	0.0886949	0.113889
SMU_1718	murI	glutamate racemase	0.222544	9.12702	0.000682147	0.00115531
SMU_1137	pstC	phosphate ABC transporter permease	0.221722	8.91745	0.00362371	0.00559594
SMU_28	comA	ATP-binding protein	0.220023	2.84281	0.271459	0.315012
SMU_1733c	snf	SNF helicase	0.218713	10.0481	0.000592537	0.00101164
SMU_124	ykoM	MarR family transcriptional regulator	0.218696	7.35723	0.0177318	0.0249955
SMU_901	cca	tRNA CCA-pyrophosphorylase	0.216641	8.30241	0.00746526	0.0111224
SMU_1314	SMU_1314	hypothetical protein SMU_1314	0.21645	9.0994	0.00167868	0.00270705
SMU_1045c	ppnK	inorganic polyphosphate/ATP-NAD kinase	0.216082	8.38625	0.00296234	0.00461401
SMU_1136	pstC	phosphate ABC transporter permease	0.216054	9.02228	0.00167949	0.00270705
SMU_2043c	dtd	D-tyrosyl-tRNA(Tyr) deacylase	0.215919	7.03782	0.0323065	0.0437723
SMU_1801c	SMU_1801c	GTPase YqeH	0.215501	9.32022	0.000794861	0.00133529
SMU_487	liaR	response regulator	0.213859	6.49419	0.0522415	0.0686771
SMU_450	proA	gamma-glutamyl phosphate reductase	0.213614	9.07214	0.0168963	0.0238684
SMU_640c	ydeF	GntR family transcriptional regulator	0.213284	7.50684	0.0280527	0.0384011
SMU_308	srlD	sorbitol-6-phosphate 2-dehydrogenase	0.21221	4.6368	0.15357	0.18797
SMU_258	oppD	oligopeptide ABC transporter ATP-binding protein OppD	0.209963	9.69773	0.00750139	0.0111679
SMU_1043c	pta	phosphotransacetylase	0.209124	10.0125	0.00134573	0.00219759
SMU_371	SMU_371	hypothetical protein SMU_371	0.208886	4.70072	0.150804	0.184926
SMU_1716c	SMU_1716c	hypothetical protein SMU_1716c	0.208203	8.00801	0.0201791	0.0282848
SMU_523	SMU_523	hypothetical protein SMU_523	0.208053	7.93195	0.027471	0.0376826
SMU_597	pbp2b	penicillin-binding protein 2b	0.207062	10.6758	0.000903785	0.00150681
SMU_464	pncB	nicotinate phosphoribosyltransferase	0.20503	10.0039	0.000923158	0.00153654
SMU_534	trpD	anthranilate phosphoribosyltransferase	0.204885	6.31857	0.0690518	0.0897087
SMU_1687	dlt5	manganese-dependent inorganic pyrophosphatase	0.204453	10.5651	0.00191425	0.00306558
SMU_1190	pykF	pyruvate kinase	0.203497	12.3166	0.00116566	0.00191296
SMU_1787c	SMU_1787c	preprotein translocase subunit YajC	0.203236	7.9817	0.0136655	0.0195826
SMU_234	ilvA	threonine dehydratase	0.202731	9.52375	0.00180531	0.00289875
SMU_1918	dedA	membrane-associated protein DedA	0.202705	8.75555	0.0468242	0.061965
SMU_76	ampD	N-acetyl-muramidase	0.202126	8.14736	0.0103601	0.015063
SMU_2084c	spxA2	transcriptional regulator Spx	0.202071	10.4866	0.0341404	0.0460375
SMU_1928	psaB	ABC transporter permease	0.200561	9.66744	0.00525163	0.00798585
SMU_1035	glrA	ABC transporter ATP-binding protein	0.199333	4.23398	0.20944	0.249447
SMU_995	yclN	ferrichromeABC transporter permease	0.198293	8.03159	0.0276312	0.0378502
SMU_1187	glmS	glucosamine--fructose-6-phosphate aminotransferase	0.196903	9.39928	0.00577024	0.00872776
SMU_2104a	rl32	50S ribosomal protein L32	0.196645	8.10263	0.0763121	0.0988183
SMU_1552c	SMU_1552c	hypothetical protein SMU_1552c	0.19662	2.30177	0.442283	0.490631
SMU_2024c	rplD	50S ribosomal protein L4	0.196441	12.3406	0.0212586	0.0297142
[truncated: 1,236 more rows]

## Sheet: H2O2
Name	logFC	logCPM	PValue	FDR
[truncated: 1,962 more rows]
